# Supplementary material for: Adaptive ecological niche migration does not negate extinction susceptibility
Source: Sci Rep. 2021 Jul 29;11:15411. doi: 10.1038/s41598-021-94140-5 (PMC8322071; doi:10.1038/s41598-021-94140-5)
Supplement: Supplementary file 1 — Supplementary Information 1. [file 41598_2021_94140_MOESM1_ESM.txt]

# load package and data
library(ggplot2)
library(grDevices)
library(corrplot)
library(pwr)

#After calculating which measurements are deemed repeatable, the following calculation is used to calculate the minimum sample size suggested to determine a % change in parameter

#The mean of this dataset, which is 100 measurements of D.altispira Umbilical Aspect Ratio RUN 1 = 1.09

#pwr.t.test(d = (5% of the mean of the 100 measured individuals)/ (The standard deviation of the same 100 measured individuals)* sqrt(2)), power = 0.9, n = NULL, sig.level = 0.01, type ="paired")

pwr.t.test(d = 0.055/ (0.045* sqrt(2)), power = 0.9, n = NULL, sig.level = 0.01, type ="paired")

#The results indicate that n = 23.48529, therefore 23 specimens are the minimum sample size to detect a 5% change D. altispira Umbilical Aspect Ratio, with power 0.9 aat 0.01 significance level

#pwr.t.test(d = (10% of the mean of the 100 measured individuals)/ (The standard deviation of the same 100 measured individuals)* sqrt(2)), power = 0.9, n = NULL, sig.level = 0.01, type ="paired")

pwr.t.test(d = 0.11/ (0.045* sqrt(2)),  power = 0.9, n = NULL, sig.level = 0.01, type ="paired")

#pwr.t.test(d = (15% of the mean of the 100 measured individuals)/ (The standard deviation of the same 100 measured individuals)* sqrt(2)), power = 0.9, n = NULL, sig.level = 0.01, type ="paired")

pwr.t.test(d = 0.16/ (0.045* sqrt(2)), power = 0.9, n = NULL, sig.level = 0.01, type ="paired")

#pwr.t.test(d = (20% of the mean of the 100 measured individuals)/ (The standard deviation of the same 100 measured individuals)* sqrt(2)), power = 0.9, n = NULL, sig.level = 0.01, type ="paired")

pwr.t.test(d = 0.22/ (0.045* sqrt(2)), power = 0.9, n = NULL, sig.level = 0.01, type ="paired")

#pwr.t.test(d = (25% of the mean of the 100 measured individuals)/ (The standard deviation of the same 100 measured individuals)* sqrt(2)), power = 0.9, n = NULL, sig.level = 0.01, type ="paired")

pwr.t.test(d = 0.27/ (0.045* sqrt(2)), power = 0.9, n = NULL, sig.level = 0.01, type ="paired")

#pwr.t.test(d = (30% of the mean of the 100 measured individuals)/ (The standard deviation of the same 100 measured individuals)* sqrt(2)), power = 0.9, n = NULL, sig.level = 0.01, type ="paired")

pwr.t.test(d = 0.33/ (0.045* sqrt(2)), power = 0.9, n = NULL, sig.level = 0.01, type ="paired")

#Now assign each calculated power curve for plotting


pwr1 <- pwr.t.test(d = 0.055/ (0.045* sqrt(2)), power = NULL, n = c(1:200), sig.level = 0.01, type ="paired", alternative = "two.sided")

pwr2 <- pwr.t.test(d = 0.11/ (0.045* sqrt(2)),  power = NULL, n = c(1:200), sig.level = 0.01, type ="paired", alternative = "two.sided")

pwr3 <- pwr.t.test(d = 0.16/ (0.045* sqrt(2)), power = NULL, n = c(1:200), sig.level = 0.01, type ="paired", alternative = "two.sided")

pwr4 <- pwr.t.test(d = 0.22/ (0.045* sqrt(2)), power = NULL, n = c(1:200), sig.level = 0.01, type ="paired", alternative = "two.sided")

pwr5 <- pwr.t.test(d = 0.27/ (0.045* sqrt(2)), power = NULL, n = c(1:200), sig.level = 0.01, type ="paired", alternative = "two.sided")

pwr6 <- pwr.t.test(d = 0.33/ (0.045* sqrt(2)), power = NULL, n = c(1:200), sig.level = 0.01, type ="paired", alternative = "two.sided")

#Plot the curves 

plot(pwr1$n,pwr1$power,type="b",xlab="sample size",ylab="power", col="red",ylim=c(0,1), main = "D. altispira Umbilical Aspect Ratio", cex=0.5)
lines(pwr2$n,pwr2$power,type="b",xlab="sample size",ylab="power",col="orange", cex=0.5)
lines(pwr3$n,pwr3$power,type="b",xlab="sample size",ylab="power",col="green", cex=0.5)
lines(pwr4$n,pwr4$power,type="b",xlab="sample size",ylab="power",col="cyan", cex=0.5)
lines(pwr5$n,pwr5$power,type="b",xlab="sample size",ylab="power",col="blue", cex=0.5)
lines(pwr6$n,pwr6$power,type="b",xlab="sample size",ylab="power",col="purple", cex=0.5)
     
     
