# Supplementary material for: Adaptive ecological niche migration does not negate extinction susceptibility
Source: Sci Rep. 2021 Jul 29;11:15411. doi: 10.1038/s41598-021-94140-5 (PMC8322071; doi:10.1038/s41598-021-94140-5)
Supplement: Supplementary file 7 — Supplementary Information 7. [file 41598_2021_94140_MOESM7_ESM.xlsx]

## Sheet: D.altispira Specimen Data
Sample	U_Area (µm2)	U_Aspect_Ratio	U_Axis_Major (µm)	U_Axis_Minor (µm)	U_Range (µm)	U_Roundness	U_Circularity	L_Area (µm2)	L_Aspect_Ratio	L_Axis_Major (µm)	L_Axis_Minor (µm)	L_Range (µm)	L_Roundness	L_Circularity	Coiling Mode	No. chambers	δ13C ‰ VPDB	δ18O ‰ VPDB	δ18O ‰ SMOW
1338A-5H-3-130/133
	56319.3	1.13675	285.998	251.592	34.4058	1.07055	0.831002	47473.4	1.37525	289.388	210.425	78.9625	1.16444	0.711702	sinistral	4	0.746319	-0.67451	30.168
	127692	1.12525	428.304	380.629	47.6755	1.07055	0.849357	117771	1.10677	409.413	369.916	39.4968	1.16485	0.837885	sinistral	5	2.01636	-1.0985	29.7307
	55539.8	1.19999	292.666	243.89	48.7756	1.19223	0.799099	49705.5	1.46485	307.999	210.26	97.7389	1.3516	0.685354	sinistral	4.5	1.40647	-0.616019	30.2278
	69280.7	1.04226	303.732	291.417	12.3149	1.18872	0.85694	56503.3	1.31598	309.572	235.242	74.3309	1.40128	0.651741	sinistral	4	2.62762	-1.64287	29.1691
	44064.8	1.17699	258.953	220.013	38.9396	1.22177	0.762863	38472.6	1.42657	265.556	186.151	79.4053	1.20551	0.698957	sinistral	4.5
	75686.3	1.04864	318.389	303.62	14.7695	1.0717	0.883462	77811.9	1.16031	339.987	293.014	46.9724	1.22427	0.805897	sinistral	5	0.828	-0.942633	29.8909
	96999.8	1.0134	354.501	349.815	4.68664	1.08336	0.892427	91746.5	1.12791	363.768	322.515	41.2535	1.13193	0.829962	sinistral	4
1338A-5H-3-136/139
	84861.5	1.02307	332.984	325.475	7.50867	1.09284	0.858393	90182.6	1.04608	347.764	332.446	15.3183	1.26989	0.896103	sinistral	4	0.662831	-0.822291	30.0129
	112164	1.08097	393.919	364.413	29.5056	1.09885	0.85647	98418.4	1.08425	369.175	340.489	28.6858	1.14857	0.817209	sinistral	4	1.8451	-1.27873	29.5422
	69619.6	1.14414	318.995	278.809	40.1862	1.18272	0.828804	49516.6	1.65688	326.243	196.903	129.341	1.41781	0.597234	sinistral	4.5
1338A-5H-3-142/145
	116875	1.12236	410.237	365.514	44.7231	1.18231	0.801508	106519	1.18366	402.864	340.355	62.5089	1.30654	0.811815	sinistral	4	2.04391	-0.949901	29.8926
	109511	1.04614	382.479	365.61	16.8686	1.08146	0.885941	95900.7	1.28605	399.217	310.422	88.7948	1.22124	0.777939	sinistral	4.5
	74107.9	1.21811	339.601	278.793	60.8077	1.10518	0.777474	64705.2	1.50777	354.736	235.272	119.464	1.22696	0.672629	sinistral	4.5	1.81143	-2.31491	28.4834
	77293.8	1.08913	327.887	301.053	26.8342	1.06986	0.874785	76335.1	1.17239	338.328	288.58	49.7475	1.08169	0.849337	sinistral	4	0.512077	-1.00847	29.8291
	94525.6	1.10615	365.629	330.541	35.0881	1.09302	0.842249	93363.6	1.16921	373.346	319.315	54.0315	1.12086	0.822248	sinistral	4	2.05073	-1.53758	29.2816
	44534.5	1.09387	250.041	228.584	21.4565	1.13669	0.840007	37765.7	1.39348	260.416	186.882	73.5343	1.17177	0.747074	sinistral	4
	137593	1.08216	436.713	403.558	33.1557	1.11022	0.869958	132606	1.16912	445.356	380.932	64.4247	1.17833	0.837338	sinistral	4	0.424093	-0.496595	30.3453
	69062.8	1.17896	323.03	273.995	49.0353	1.16514	0.782523	56237	1.46581	325.211	221.864	103.347	1.24441	0.653849	sinistral	5
	107686	1.0658	382.713	359.084	23.6294	1.15998	0.874644	82890.9	1.53251	403.777	263.474	140.303	1.17425	0.668746	sinistral	4.5
	88986.6	1.12507	357.739	317.97	39.7683	1.16164	0.83146	74805.1	1.43206	374.005	261.166	112.839	1.29924	0.737761	sinistral	5
	87684.2	1.14332	357.959	313.086	44.8728	1.2157	0.836926	91218.7	1.05584	351.702	333.102	18.6004	1.16989	0.855221	sinistral	4
	68767.5	1.08674	308.618	283.985	24.6324	1.07471	0.880591	73004	1.2056	335.219	278.051	57.168	1.09985	0.777761	sinistral	4
	90303.6	1.1631	366.048	314.717	51.3313	1.06987	0.84452	88517	1.24938	378.53	302.974	75.556	1.28244	0.799739	sinistral	4.5
	66099.7	1.20937	319.81	264.442	55.3676	1.11837	0.796089	68263.9	1.21191	325.615	268.679	56.9359	1.07725	0.812156	sinistral	4.5	0.960312	-0.653237	30.1886
	76267.4	1.06091	321.358	302.907	18.451	1.11215	0.903704	70007	1.23789	333.335	269.276	64.0583	1.19235	0.773261	sinistral	4	1.89739	-1.78459	29.0221
	34478.2	1.13382	224.089	197.641	26.4488	1.31433	0.759773	32715.8	1.21673	225.9	185.661	40.2388	1.18942	0.713289	sinistral	4
	131478	1.05731	421.216	398.386	22.8296	1.14123	0.849867	124622	1.15785	430.76	372.035	58.7246	1.21626	0.808273	sinistral	5	2.02191	-1.16634	29.6588
	155764	1.21122	491.192	405.534	85.6584	1.25183	0.753285	133637	1.50758	508.855	337.531	171.323	1.27347	0.690186	sinistral	5	2.73537	-1.70575	29.1024
	52816.4	1.13844	276.975	243.294	33.6812	1.27895	0.842697	58657.9	1.28297	310.57	242.072	68.4984	1.22146	0.689199	sinistral	4
1338A-5H-3-148/150
	167486	1.10248	486.319	441.114	45.2048	1.16047	0.821345	168706	1.23145	516.132	419.127	97.005	1.16742	0.765612	sinistral	4.5	2.11404	-1.63589	29.1733
	159788	1.08671	471.297	433.692	37.6047	1.105	0.867006	154888	1.23286	494.226	400.879	93.3468	1.19535	0.80709	sinistral	4	0.500125	-0.372527	30.4751
	53908.1	1.05076	269.299	256.291	13.0083	1.08212	0.891453	52930.1	1.04956	267.385	254.759	12.6264	1.13997	0.886769	sinistral	4	0.0572338	-0.0339373	30.8232
1338A-5H-4-4/7
	53278.7	1.12488	277.525	246.714	30.8108	1.11318	0.835062	43372.5	1.38967	279.634	201.224	78.4101	1.21317	0.716899	sinistral	5	1.55443	-1.31599	29.4991
	127629	1.09034	422.152	387.175	34.9771	1.17588	0.876087	103125	1.42636	435.295	305.179	130.116	1.23739	0.680168	sinistral	4.5
	85360.2	1.08357	343.905	317.383	26.5224	1.12363	0.880257	71570.8	1.53556	380.789	247.98	132.809	1.47645	0.60641	sinistral	5	2.03261	-1.56496	29.2415
	53942	1.01012	263.704	261.063	2.64095	1.05127	0.904374	50606	1.07751	263.925	244.94	18.9851	1.07206	0.891977	sinistral	4	-0.0239262	-0.71269	30.1205
1338A-5H-4-10/13
	86299.5	1.10984	349.68	315.073	34.6066	1.242	0.850365	66036.7	1.44012	350.159	243.145	107.013	1.40488	0.650906	sinistral	5	1.30749	-1.64094	29.1626
	65634.9	1.12804	308.286	273.294	34.9927	1.12371	0.854637	54813.5	1.40574	315.198	224.223	90.9754	1.21551	0.729012	sinistral	4
	72776.4	1.06017	314.58	296.727	17.8529	1.11482	0.877585	63804.7	1.14398	305.234	266.818	38.4153	1.07799	0.830519	sinistral	4
	34391	1.10084	219.945	199.797	20.1472	1.06936	0.842015	30958.2	1.31051	228.683	174.499	54.1837	1.19146	0.761114	sinistral	4
	122080	1.06529	407.633	382.651	24.982	1.15603	0.870399	92380.7	1.51312	427.493	282.523	144.969	1.3518	0.637445	sinistral	4
	84561.3	1.11886	349.099	312.012	37.0871	1.0807	0.858128	87882.7	1.16803	362.3	310.179	52.1209	1.12814	0.794418	sinistral	4
	98462	1.01296	357.164	352.594	4.57003	1.17109	0.861308	90690.9	1.15915	368.907	318.255	50.6517	1.2675	0.812219	sinistral	4
	119882	1.02534	396.379	386.583	9.79564	1.09009	0.888532	122274	1.13189	420.335	371.357	48.9775	1.14974	0.862174	sinistral	4.5
	47991.5	1.05102	253.687	241.373	12.3139	1.07532	0.906683	43953.5	1.1812	257.893	218.332	39.5617	1.17441	0.841925	sinistral	4	0.364648	-0.889728	29.9446
	205121	1.09176	535.47	490.467	45.0039	1.18766	0.868774	167622	1.41119	553.896	392.503	161.393	1.39824	0.700769	sinistral	4
	102548	1.05873	372.467	351.805	20.6629	1.15041	0.877815	81835.4	1.54084	403.637	261.959	141.678	1.28946	0.648846	sinistral	5	2.86593	-1.74898	29.0483
	125561	1.13515	426.5	375.72	50.7794	1.0982	0.857094	111254	1.35221	442.808	327.469	115.339	1.25307	0.745079	sinistral	5
	47904.3	1.05993	255.122	240.697	14.4246	1.08661	0.862847	48606.4	1.1269	265.325	235.446	29.8788	1.24	0.823414	sinistral	4	0.269279	-0.588508	30.2542
	91848.1	1.06918	354.144	331.23	22.9141	1.07741	0.867318	93663.8	1.11664	365.635	327.442	38.1931	1.17401	0.865073	sinistral	4	1.24499	-1.06627	29.7614
1338A-5H-4-16/19
	50552.8	1.06134	261.8	246.669	15.1313	1.06371	0.871111	46350.1	1.24939	272.454	218.069	54.3847	1.14042	0.802214	sinistral	4	0.978779	-0.811475	30.0238
	90584.4	1.25672	383.149	304.881	78.2678	1.23743	0.790493	89296.5	1.34097	393.811	293.677	100.134	1.28994	0.754222	sinistral	5
1338A-5H-4-23/26
	37664	1.08024	228.031	211.093	16.9381	1.11774	0.853483	36971.7	1.20194	238.324	198.284	40.0404	1.09209	0.795717	sinistral	4
	52930.1	1.03459	264.801	255.948	8.85301	1.09732	0.886932	51690.6	1.12682	273.008	242.281	30.727	1.09228	0.868378	sinistral	4	1.07989	-0.837928	29.9966
	78736.6	1.15316	340.305	295.108	45.1973	1.07295	0.827902	80237.6	1.18772	349.448	294.218	55.2307	1.15059	0.807437	sinistral	4	1.65925	-0.750595	30.0866
	130510	1.03811	418.025	402.681	15.3443	1.14597	0.905471	127958	1.15161	435.31	378	57.3101	1.19966	0.797882	sinistral	4	2.94514	-2.13996	28.6543
	49172.9	1.14843	268.711	233.981	34.7296	1.12915	0.802129	48742	1.24218	279.008	224.612	54.3963	1.15961	0.790492	sinistral	4	0.860546	-0.796468	30.0392
	79443.5	1.04709	325.934	311.276	14.6574	1.07726	0.904437	83060.3	1.09529	342.08	312.32	29.7607	1.22097	0.828	sinistral	3.5	1.59868	-1.01764	29.8111
	50673.8	1.12269	269.426	239.983	29.4427	1.10163	0.81603	51879.4	1.0335	262.382	253.878	8.50418	1.43118	0.713514	sinistral	4
	75783.2	1.17443	338.443	288.176	50.2667	1.11852	0.771341	68259.1	1.15259	317.15	275.162	41.9879	1.15334	0.846745	sinistral	4
	50117	1.13122	269.217	237.988	31.2284	1.1187	0.83006	43096.5	1.46996	285.412	194.163	91.2485	1.20928	0.671448	sinistral	4.5
1338A-5H-4-29/32
	35117.3	1.03942	216.161	207.963	8.19737	1.092	0.866927	32725.4	1.17977	222.2	188.342	33.8576	1.08386	0.833354	Dextral	1
1338A-5H-4-35/38
	86638.4	1.19449	363.771	304.541	59.2309	1.13922	0.793966	63062.1	1.42655	346.651	243	103.651	3.41938	0.639358	sinistral	4.5
	78063.6	1.1106	332.783	299.641	33.1418	1.10947	0.870078	67934.7	1.30284	339.981	260.954	79.0268	1.572	0.772725	sinistral	4.5	2.3632	-1.55533	29.2568
	43387	1.15398	252.7	218.982	33.7181	1.07767	0.851574	33872.9	1.41788	247.746	174.729	73.0165	1.15634	0.683185	sinistral	4
	40336.7	1.04309	231.812	222.236	9.5762	1.06564	0.913164	33742.2	1.27958	236.116	184.527	51.5894	1.18341	0.754788	sinistral	4.5
	44268.2	1.20584	261.515	216.874	44.6414	1.10702	0.7894	37543	1.51588	271.532	179.125	92.4068	1.29622	0.626545	sinistral	4.5
	86294.6	1.10489	348.952	315.824	33.1278	1.07505	0.885402	84106.2	1.20197	359.488	299.082	60.4053	1.15617	0.795977	sinistral	4	1.28795	-1.3071	29.5147
	135327	1.0966	436.457	398.01	38.4473	1.19244	0.787877	128031	1.24801	454.41	364.106	90.3038	1.24926	0.812855	sinistral	5
	83287.9	1.22942	362.089	294.521	67.5679	1.13668	0.770082	77865.1	1.34039	366.643	273.535	93.1081	1.24296	0.729595	sinistral	4.5	1.6544	-1.20765	29.6151
	44549	1.0496	244.857	233.287	11.5707	1.11033	0.885404	41305	1.19043	250.784	210.666	40.1176	1.12529	0.842105	sinistral	4	1.18062	-1.75814	29.0476
	105720	1.11167	387.421	348.504	38.9175	1.07443	0.838208	104814	1.15579	393.504	340.462	53.0414	1.28441	0.828228	sinistral	4.5	2.01843	-1.23909	29.5827
	32013.7	1.0902	211.415	193.923	17.4916	1.07682	0.861034	26968.6	1.30736	212.452	162.505	49.9474	1.12726	0.71647	sinistral	4
1338A-5H-4-41/44
	46814.9	1.04641	250.35	239.246	11.1046	1.08743	0.883362	38942.3	1.38239	262.888	190.169	72.719	1.2432	0.718115	sinistral	4
	67155.2	1.07763	304.302	282.381	21.9218	1.10561	0.834045	64037.1	1.13922	306.646	269.171	37.4752	1.16131	0.818566	sinistral	4	1.48137	-1.38616	29.431
	56750.2	1.14917	289.355	251.795	37.5598	1.11019	0.846676	54111.5	1.20183	289.756	241.096	48.6599	1.19354	0.791033	sinistral	4	1.07512	-2.55719	28.2238
	68622.2	1.10682	311.844	281.747	30.0973	1.10244	0.874261	55748	1.57164	337.605	214.811	122.795	1.32858	0.657804	sinistral	4.5	2.54643	-1.89246	28.909
	105269	1.21354	404.289	333.149	71.1393	1.14069	0.787634	83394.4	1.5902	414.954	260.944	154.01	1.3113	0.655174	sinistral	5.5	1.98146	-1.59941	29.2111
1338A-5H-4-47/50
	68128.4	1.12437	313.232	278.584	34.648	1.14698	0.854946	59355.1	1.49551	341.008	228.021	112.987	1.36023	0.694537	sinistral	5	2.10851	-1.6228	29.1869
	104887	1.10554	384.83	348.093	36.7372	1.09031	0.876354	96568.8	1.30512	402.695	308.55	94.1446	1.25889	0.762223	sinistral	4
	36090.5	1.13016	228.592	202.266	26.3267	1.24782	0.684458	34623.4	1.24987	236.614	189.311	47.3029	1.6029	0.748542	sinistral	4.5
	44510.3	1.06815	247.151	231.383	15.7681	1.16406	0.825262	40205.9	1.34813	263.264	195.281	67.9835	1.1773	0.708432	sinistral	4
	116125	1.20866	423.846	350.673	73.1731	1.14077	0.782857	118633	1.24006	435.387	351.1	84.2866	1.35448	0.784078	sinistral	4.5	1.00317	-0.426447	30.4202
	97997.2	1.12639	375.598	333.454	42.1439	1.12148	0.837828	100229	1.17822	388.988	330.148	58.8398	1.27061	0.812303	sinistral	4.5	2.07748	-2.08817	28.7071
	116769	1.08374	402.177	371.102	31.0757	1.07431	0.839601	112643	1.10916	399.853	360.499	39.3537	1.13995	0.824839	sinistral	4.5	1.30674	-1.65506	29.1536
	63059	1.1868	309.545	260.824	48.7207	1.23992	0.787689	52160.2	1.54024	321.62	208.812	112.808	1.36773	0.615665	sinistral	4	1.87583	-1.74894	29.0567
	153193	1.10128	464.671	421.937	42.7342	1.21978	0.872837	133662	1.43793	498.515	346.688	151.827	1.32794	0.701738	sinistral	5
	134814	1.1923	453.684	380.513	73.171	1.14138	0.810548	130669	1.35831	477.201	351.32	125.881	1.26683	0.745356	sinistral	4
	161468	1.09646	475.872	434.007	41.8648	1.14419	0.853326	148158	1.47686	531.562	359.927	171.634	1.36508	0.635529	sinistral	5
1338A-5H-4-53/56
	39140.8	1.03758	228.169	219.905	8.2641	1.0998	0.843568	31650.6	1.36974	237.515	173.402	64.113	1.29154	0.727962	sinistral	4.5
	73270.3	1.17514	331.671	282.239	49.4318	1.19335	0.8102	56411.3	1.52831	338.634	221.574	117.06	1.43029	0.667048	sinistral	5	2.01974	-1.59838	29.2119
	80915.4	1.10031	337.526	306.756	30.7702	1.10802	0.882075	70186.1	1.28008	340.049	265.647	74.4021	1.2614	0.774064	sinistral	4
	96176.7	1.07119	362.862	338.748	24.114	1.08748	0.882394	88270.1	1.18422	367.336	310.191	57.1449	1.19311	0.787203	sinistral	4
	147146	1.06383	447.091	420.265	26.8262	1.18922	0.879715	135700	1.16921	453.798	388.123	65.6745	1.31217	0.708764	sinistral	5	3.28256	-1.5941	29.2191
	90313.3	1.12456	360.294	320.385	39.9085	1.16695	0.861804	76480.4	1.44077	379.281	263.25	116.032	1.33236	0.697689	sinistral	5
	124607	1.11521	421.592	378.036	43.5553	1.31547	0.797375	109816	1.29185	427.692	331.069	96.6229	1.30362	0.715151	sinistral	5
	105032	1.15753	394.407	340.731	53.6756	1.1595	0.834602	96157.3	1.27098	395.984	311.558	84.4257	1.23767	0.776684	sinistral	4.5	2.50907	-1.38888	29.4279
	49390.8	1.10539	264.002	238.831	25.1708	1.06448	0.853964	43377.3	1.30921	270.456	206.58	63.8757	1.19283	0.776294	sinistral	4	0.643619	-1.36515	29.4523
	102534	1.12427	384.209	341.743	42.4669	1.16679	0.834144	88187.8	1.25237	378.461	302.195	76.2652	1.30461	0.782612	sinistral	4	2.5597	-1.78975	29.0146
	50296.2	1.06637	261.728	245.438	16.29	1.06482	0.87583	47245.9	1.13296	262.105	231.345	30.7601	1.12878	0.858556	sinistral	4
1338A-5H-4-59/62
	189681	1.12931	523.466	463.526	59.9396	1.16394	0.773924	177906	1.24949	536.288	429.205	107.083	1.36032	0.774861	sinistral	4.5
	77090.5	1.04582	321.229	307.156	14.0729	1.07792	0.882015	67968.6	1.20731	324.111	268.457	55.6539	1.24235	0.830647	sinistral	3.5
	44311.8	1.04403	243.274	233.015	10.2589	1.07841	0.895662	42665.6	1.02048	236.001	231.265	4.7361	1.08234	0.893314	sinistral	4
	51651.9	1.11008	270.705	243.86	26.8448	1.11999	0.856568	44602.3	1.28873	272.851	211.721	61.1295	1.26834	0.753931	sinistral	4
	86081.6	1.08873	346.699	318.443	28.2558	1.4426	0.727417	78252.5	1.27041	357.347	281.285	76.0625	1.1992	0.760633	sinistral	4
	127585	1.17842	439.248	372.743	66.5042	1.15787	0.832247	114638	1.24243	427.317	343.936	83.3805	1.17975	0.799986	sinistral	4
	92695.4	1.21106	379.395	313.275	66.1197	1.25122	0.812622	99958.1	1.15246	387.198	335.975	51.2225	1.18987	0.787058	sinistral	4.5	2.43229	-1.72408	29.0855
	46718.1	1.03937	249.102	239.666	9.43562	1.06183	0.904237	46466.3	1.07752	252.732	234.55	18.1829	1.06708	0.906499	sinistral	4
	83859.2	1.06543	338.542	317.752	20.7898	1.40543	0.848987	78562.3	1.24857	356.249	285.326	70.9231	1.41762	0.75989	sinistral	4
	56881	1.12348	285.553	254.169	31.3837	1.10436	0.863328	48470.8	1.5963	316.625	198.349	118.276	1.2674	0.641858	sinistral	4
	80963.9	1.09751	337.099	307.15	29.9491	1.2468	0.823865	73870.7	1.2199	340.982	279.516	61.4656	1.31463	0.796121	sinistral	4.5
	128447	1.10569	425.96	385.243	40.7176	1.10552	0.872333	113660	1.24188	428.105	344.723	83.3827	1.42991	0.776872	sinistral	4.5	2.13461	-2.36504	28.4245
	49143.8	1.25146	280.462	224.109	56.3535	1.18035	0.783591	44931.5	1.48247	292.526	197.324	95.2021	1.20921	0.697473	sinistral	4.5
	88952.8	1.08816	351.832	323.328	28.5047	1.09337	0.858106	91054.1	1.11166	361.336	325.041	36.2942	1.23916	0.738869	sinistral	4
	68433.4	1.07489	306.89	285.509	21.3808	1.13371	0.883479	62545.8	1.14081	302.748	265.379	37.3681	1.30634	0.843836	sinistral	4.5
	125372	1.14698	428.924	373.959	54.9652	1.14573	0.833933	117476	1.27799	439.569	343.955	95.6146	1.28263	0.742405	sinistral	4
	56416.2	1.17568	291.103	247.604	43.4992	1.09545	0.797607	56299.9	1.13476	286.188	252.202	33.9863	1.15544	0.837976	sinistral	4
	59887.7	1.01522	279.993	275.797	4.19647	1.54992	0.790819	62749.2	1.18034	307.939	260.892	47.0479	1.10812	0.79057	sinistral	4
	59151.7	1.17712	298.722	253.774	44.9478	1.20393	0.816858	55486.5	1.30408	305.465	234.238	71.2268	1.13265	0.792196	sinistral	4.5
	52629.9	1.07995	269.934	249.951	19.983	1.14025	0.837904	43387	1.35452	274.538	202.683	71.8551	1.17719	0.738366	sinistral	4
	57616.9	1.06065	279.435	263.458	15.9776	1.08602	0.854803	57500.7	1.23797	304.862	246.259	58.6025	1.67824	0.646628	sinistral	4	1.49978	-1.34578	29.475
	64497	1.09322	300.067	274.481	25.5865	1.12436	0.855142	59059.7	1.26356	310.341	245.609	64.7324	1.23291	0.781336	sinistral	4
	77724.7	1.04278	321.381	308.197	13.1838	1.06624	0.923728	61882.5	1.471	342.552	232.87	109.682	1.20632	0.688751	sinistral	4.5	2.03806	-1.65876	29.1521
	62332.8	1.1414	301.627	264.26	37.3668	1.07943	0.840782	66307.9	1.29684	334.123	257.644	76.4795	1.77218	0.565712	sinistral	3.5
	114837	1.12445	406.118	361.171	44.9467	1.20989	0.851116	105361	1.29176	418.993	324.357	94.636	1.36365	0.727547	sinistral	5	2.65396	-1.35912	29.4608
	70529.9	1.13408	319.661	281.868	37.7929	1.10866	0.843759	68685.2	1.20072	326.028	271.527	54.501	1.20765	0.810226	sinistral	4.5
	40419	1.05797	234.231	221.396	12.8349	1.14408	0.813086	40641.7	1.27861	257.903	201.707	56.1966	1.1418	0.76924	sinistral	4
	70011.8	1.12238	316.909	282.355	34.5541	1.32826	0.771125	70699.3	1.16794	325.429	278.635	46.7937	1.30287	0.738078	sinistral	4
	81312.5	1.02294	326.04	318.728	7.31186	1.10116	0.918384	64356.6	1.36245	337.049	247.385	89.6635	1.34577	0.69907	sinistral	4
	63436.7	1.15094	305.361	265.315	40.0464	1.10767	0.840376	63582	1.22199	315.687	258.338	57.349	1.24653	0.791711	sinistral	4
	111632	1.11793	400.873	358.585	42.2873	1.15648	0.85047	92288.7	1.38411	404.972	292.587	112.385	1.28828	0.71902	sinistral	5
	97387.1	1.14552	377.835	329.837	47.9978	1.14311	0.803381	90410.1	1.2285	379.594	308.989	70.6053	1.37401	0.781275	Dextral	4
1338A-5H-4-65/68
	63785.3	1.08222	297.292	274.705	22.5871	1.10722	0.882109	56546.9	1.3009	306.555	235.65	70.9059	1.1223	0.779461	sinistral	4.5
	57980	1.07985	282.676	261.774	20.902	1.05932	0.909869	52905.9	1.16736	282.119	241.673	40.446	1.19177	0.80904	sinistral	4
	50494.7	1.1746	275.64	234.667	40.9728	1.14305	0.830766	44277.9	1.43371	287.915	200.818	87.0965	1.2773	0.703844	sinistral	4.5
	47691.3	1.10604	260.137	235.197	24.9406	1.05973	0.876818	46660	1.15953	263.068	226.874	36.1935	1.10576	0.853607	sinistral	4	0.853992	-1.47043	29.3453
	54034	1.06112	270.839	255.239	15.6002	1.08215	0.899659	59723.1	1.15592	297.315	257.211	40.1041	1.22386	0.804159	sinistral	4
	64172.6	1.21395	315.59	259.971	55.6196	1.29795	0.734535	64477.7	1.21114	315.802	260.748	55.0542	1.16684	0.776178	sinistral	4
	118565	1.02359	394.058	384.977	9.08124	1.25334	0.903396	108533	1.17369	404.321	344.486	59.8349	1.35534	0.815748	sinistral	4.5	0.759442	-1.55091	29.2621
	54130.8	1.10498	276.833	250.533	26.3003	1.14165	0.879275	43827.6	1.46009	287.78	197.097	90.6826	1.26974	0.700893	sinistral	4.5
	85699.1	1.09104	346.167	317.281	28.8868	1.12518	0.878698	74350	1.24467	345.133	277.289	67.8435	1.1611	0.754705	sinistral	4.5
	123426	1.10279	417.678	378.747	38.9307	1.10981	0.867207	112271	1.2167	419.131	344.482	74.6494	1.25596	0.79443	sinistral	4
	80339.3	1.09079	335.012	307.129	27.8829	1.15197	0.866028	76223.8	1.16399	337.118	289.623	47.495	1.33806	0.783261	sinistral	4	2.07313	-0.900917	29.9319
	57045.6	1.08898	282.719	259.617	23.1016	1.07294	0.86954	56285.4	1.23822	301.19	243.243	57.9466	1.31726	0.727531	sinistral	4	1.85877	-1.38085	29.437
	98941.3	1.08016	370.005	342.547	27.4587	1.08972	0.875029	91862.7	1.28018	389.092	303.936	85.1565	1.23803	0.785493	sinistral	5
	94118.9	1.06613	357.698	335.51	22.1882	1.09272	0.902918	89422.4	1.2998	386.961	297.708	89.2534	1.29019	0.74578	sinistral	5	2.28517	-1.32294	29.4964
	126302	1.018	405.152	397.987	7.16564	1.13136	0.897032	131449	1.05795	422.978	399.807	23.1706	1.32999	0.740537	sinistral	4
	115335	1.05082	393.446	374.418	19.0277	1.21208	0.844558	118153	1.07361	403.607	375.933	27.6734	1.2855	0.78856	sinistral	4.5
	63509.3	1.18999	310.979	261.328	49.6504	1.12753	0.82884	56866.4	1.40174	320.765	228.834	91.9311	1.2201	0.719389	sinistral	4
	103468	1.11521	384.221	344.529	39.6921	1.11667	0.862481	89930.8	1.4983	418.216	279.127	139.089	1.31374	0.648132	sinistral	4
1338A-5H-4-71/74
	77453.6	1.0698	325.281	304.058	21.2222	1.11824	0.869843	68738.4	1.26419	334.38	264.5	69.8796	1.25591	0.788003	sinistral	4
	48896.9	1.08327	260.18	240.181	19.9992	1.095	0.840914	40278.6	1.43426	273.501	190.692	82.8093	1.22951	0.716198	sinistral	4
	70941.4	1.17937	327.141	277.387	49.7539	1.24374	0.745461	65131.3	1.30101	331.522	254.818	76.7038	1.34303	0.766048	sinistral	4
	112053	1.0905	395.464	362.643	32.8209	1.2002	0.882258	113718	1.10185	400.931	363.871	37.0597	1.28203	0.799821	sinistral	4
	77569.8	1.04988	322.81	307.472	15.3374	1.10161	0.853819	74340.3	1.21468	340.275	280.134	60.1404	1.20536	0.819286	sinistral	4	1.95507	-1.42534	29.3901
	47173.2	1.10648	258.626	233.738	24.8878	1.08197	0.862249	43822.7	1.21626	261.913	215.343	46.5702	1.23462	0.808061	sinistral	4
	98200.5	1.20301	388.476	322.92	65.5559	1.17125	0.80197	86546.4	1.4167	398.119	281.02	117.1	1.29588	0.685106	sinistral	4
	100917	1.07156	371.661	346.842	24.8193	1.18852	0.889395	96229.9	1.23394	391.709	317.447	74.2628	1.34406	0.784634	sinistral	4
	61955.1	1.11583	297.215	266.362	30.8535	1.24497	0.80208	54513.3	1.36695	309.292	226.264	83.0275	1.24725	0.692784	sinistral	4	2.19959	-1.83776	28.9647
	96244.4	1.09034	366.373	336.016	30.3571	1.16892	0.851997	78325.1	1.37902	373.34	270.728	102.612	1.26392	0.72357	sinistral	4
	155154	1.17026	481.826	411.724	70.1021	1.12432	0.814739	161603	1.21232	501.27	413.479	87.7908	1.28671	0.730539	sinistral	5	2.48308	-1.25034	29.5701
	106988	1.05571	379.911	359.864	20.0467	1.13034	0.862173	88226.7	1.26717	379.882	299.787	80.0946	1.72379	0.740032	sinistral	4.5
	93131.2	1.05364	354.841	336.777	18.0641	1.4958	0.867893	77531.1	1.38784	375.963	270.897	105.066	1.47376	0.740633	sinistral	4
	122051	1.10612	415.221	375.386	39.8347	1.10261	0.852052	108267	1.29835	426.398	328.417	97.9817	1.24425	0.763192	sinistral	4	2.55223	-1.53966	29.2716
	72902.3	1.11976	323.426	288.837	34.5899	1.0671	0.853411	65998	1.26152	327.782	259.83	67.9518	1.2762	0.780024	sinistral	4	0.643821	-0.240675	30.6146
	120584	1.15248	421.07	365.358	55.7116	1.08237	0.830251	126520	1.18308	437.208	369.55	67.6583	1.14608	0.791668	sinistral	4
	69256.5	1.13691	317.542	279.301	38.24	1.1289	0.840349	65387.9	1.20109	317.27	264.152	53.1179	1.20531	0.82504	sinistral	4
	78688.2	1.09789	332.218	302.596	29.6225	1.10112	0.861735	84619.4	1.09586	344.883	314.715	30.1679	1.34757	0.751972	sinistral	4
	71803.3	1.05272	310.565	295.012	15.5526	1.12477	0.849091	70825.2	1.01025	302.287	299.219	3.06749	1.09671	0.907249	sinistral	4
	134301	1.03043	420.41	407.995	12.4151	1.21805	0.854248	109424	1.44054	451.031	313.099	137.932	1.2843	0.701717	sinistral	4
1338A-5H-4-77/80
	70466.9	1.18084	325.94	276.023	49.9172	1.08418	0.814761	67101.9	1.39294	346.176	248.522	97.6537	1.17278	0.720616	sinistral	4.5
	149789	1.05138	448.217	426.311	21.906	1.15958	0.846725	140484	1.43361	513.191	357.97	155.221	1.4337	0.650966	sinistral	5
	130582	1.03162	414.983	402.262	12.7202	1.08377	0.887348	121058	1.22362	437.877	357.855	80.022	1.5612	0.730806	sinistral	4
	50436.6	1.07681	263.479	244.686	18.7936	1.10179	0.879919	45168.7	1.35766	280.347	206.493	73.8537	1.1975	0.702157	sinistral	4
	47933.4	1.05386	254.032	241.05	12.9819	1.33098	0.796672	44573.2	1.2254	264.617	215.943	48.6739	1.17619	0.759845	sinistral	4
	97658.2	1.08899	368.482	338.369	30.1129	1.15092	0.831214	102413	1.18887	394.831	332.106	62.7243	1.3164	0.715335	sinistral	4	2.18257	-1.81114	28.991
	64012.9	1.04206	291.863	280.084	11.7793	1.09163	0.890636	66627.4	1.14832	313.389	272.911	40.4783	1.38468	0.736797	sinistral	4
	103052	1.06703	376.037	352.416	23.6207	1.18904	0.873509	108131	1.17507	404.373	344.127	60.2458	1.37333	0.742595	sinistral	4
	111031	1.0799	391.841	362.848	28.9931	1.10739	0.870687	97106.3	1.3429	409.695	305.082	104.614	1.22714	0.713172	sinistral	4.5
	136542	1.09766	439.939	400.797	39.1421	1.10006	0.873482	159226	1.10428	476.54	431.541	44.999	1.51042	0.747191	sinistral	4
	46655.2	1.12545	260.202	231.199	29.0029	1.08969	0.869771	44336	1.35772	279.482	205.847	73.6355	2.07171	0.52823	sinistral	4	1.15096	-1.49504	29.3166
	154907	1.18712	484.855	408.431	76.4247	1.1531	0.839108	143684	1.31258	493.387	375.89	117.497	1.50039	0.751106	sinistral	4
	53085	1.12685	276.739	245.587	31.1519	1.19613	0.81728	45401.2	1.45477	293.191	201.537	91.654	1.48471	0.690872	sinistral	4	1.31062	-1.47266	29.3394
	119117	1.18334	424.735	358.93	65.8054	1.10293	0.829693	115248	1.31051	442.256	337.469	104.786	1.24118	0.78055	sinistral	4
	81511	1.06176	332.248	312.922	19.3255	1.07601	0.891939	90599	1.21226	375.026	309.362	65.6641	1.23696	0.719199	sinistral	4.5
	72548.9	1.12998	323.685	286.453	37.2321	1.08603	0.849278	66772.7	1.25069	328.335	262.524	65.8111	1.40301	0.700214	sinistral	4
	93658.9	1.04236	352.953	338.609	14.3435	1.07613	0.881756	98166.6	1.069	370.121	346.231	23.8901	1.07622	0.894127	sinistral	4
	113447	1.03591	389.088	375.602	13.4866	1.10378	0.881244	91896.5	1.27178	388.323	305.339	82.9837	1.25071	0.794659	sinistral	4	1.03366	-0.92427	29.9045
	50015.3	1.02537	255.956	249.622	6.33377	1.07802	0.910062	46810.1	1.22303	271.006	221.586	49.4208	1.21213	0.737997	sinistral	4
	76073.7	1.12821	331.36	293.705	37.655	1.33132	0.815263	64995.7	1.37383	339.123	246.844	92.2787	1.26953	0.694931	sinistral	4
	30667.7	1.05845	203.894	192.635	11.2598	1.09211	0.85232	28653.5	1.37033	224.79	164.041	60.7488	1.1273	0.725073	sinistral	4.5
	26528	1.08829	192.406	176.797	15.6087	1.07598	0.862481	25031.9	1.03246	182.252	176.522	5.73052	1.1087	0.843935	sinistral	4
	43604.9	1.06841	243.786	228.177	15.6086	1.10757	0.863934	41217.9	1.14274	245.108	214.492	30.6164	1.09469	0.838526	sinistral	4
	50935.3	1.1172	269.433	241.168	28.2655	1.09364	0.865343	44539.3	1.29493	274.383	211.89	62.4924	1.47794	0.740641	sinistral	4.5
	51671.2	1.10694	270.248	244.139	26.1092	1.0949	0.857061	47337.9	1.24818	275.468	220.696	54.7717	1.27559	0.716432	sinistral	4
	75604	1.1434	332.613	290.898	41.7145	1.0935	0.805972	66041.6	1.10531	307.494	278.198	29.2963	1.24549	0.842882	sinistral	4
	100679	1.18315	390.097	329.711	60.3853	1.15972	0.844365	98796	1.26548	401.397	317.189	84.2075	1.44705	0.739949	sinistral	4.5
	94428.8	1.16828	375.376	321.308	54.0681	1.07925	0.800642	81457.7	1.47061	395.124	268.679	126.444	1.28477	0.701164	sinistral	4	2.10365	-1.23974	29.585
1338A-5H-4-83/86
	92593.8	1.11591	363.82	326.031	37.7892	1.11277	0.831204	73173.4	1.51727	379.768	250.297	129.471	1.88246	0.654996	sinistral	4.5
	145127	1.0849	449.136	413.989	35.1477	1.20158	0.841978	151697	1.20352	484.131	402.262	81.8687	1.26515	0.79582	sinistral	5
	54721.5	1.15041	284.16	247.008	37.1517	1.28511	0.834539	44520	1.56976	299.79	190.979	108.811	1.21814	0.650548	sinistral	4
	151489	1.17399	477.346	406.601	70.745	1.1756	0.788961	146555	1.20377	475.594	395.086	80.5083	1.30431	0.756545	sinistral	4.5
	162126	1.13131	485.249	428.927	56.3215	1.40447	0.75198	159241	1.15156	485.626	421.713	63.9134	1.28252	0.79382	sinistral	4.5
	112953	1.07913	394.76	365.814	28.9453	1.16542	0.875404	119591	1.12724	416.117	369.148	46.9696	1.20071	0.774779	sinistral	4
	61485.5	1.09048	292.837	268.539	24.2978	1.12891	0.841402	53186.7	1.41495	310.67	219.562	91.1079	1.20603	0.70533	sinistral	4	1.73567	-1.83297	28.9631
	92419.5	1.15584	370.266	320.343	49.9224	1.17852	0.810251	88628.4	1.16992	364.967	311.958	53.0083	1.20526	0.826487	sinistral	4.5
	109879	1.12619	397.364	352.84	44.524	1.12862	0.860272	104790	1.2198	407.115	333.755	73.3602	1.35482	0.81531	sinistral	5
	102616	1.11494	383.202	343.696	39.5054	1.18736	0.855834	105052	1.15895	397.898	343.326	54.5721	1.4255	0.817383	sinistral	4.5
	149063	1.11172	461.542	415.16	46.3819	1.21999	0.82784	152665	1.17375	479.177	408.244	70.9329	1.18631	0.809612	sinistral	4.5	1.64277	-0.796226	30.0407
	68012.2	1.02786	299.119	291.011	8.10785	1.09416	0.877181	60643	1.26338	313.499	248.144	65.3552	1.14533	0.794194	sinistral	4
	81501.3	1.0326	327.814	317.466	10.3483	1.07451	0.876965	79516.2	1.15035	342.091	297.381	44.71	1.11344	0.849039	sinistral	4.5
	122453	1.00331	395.979	394.673	1.30564	1.05493	0.914684	114745	1.13418	407.757	359.518	48.2385	1.11875	0.824545	sinistral	4	2.06689	-1.30714	29.5139
	91790	1.14431	367.35	321.025	46.3256	1.11679	0.815573	86890.2	1.2905	378.858	293.574	85.2836	1.2165	0.760329	sinistral	4
	74446.9	1.16982	333.406	285.007	48.3993	1.082	0.831167	66506.4	1.38969	345.976	248.96	97.0164	1.22007	0.74307	sinistral	4.5
	125644	1.09608	419.371	382.611	36.7603	1.08043	0.864168	127522	1.25078	454.771	363.591	91.18	1.61133	0.60026	sinistral	4.5
	89359.5	1.02766	342.616	333.393	9.22323	1.06952	0.903384	93068.2	1.18398	376.443	317.947	58.4961	1.24521	0.791305	sinistral	4
	176913	1.07663	494.085	458.917	35.1682	1.21086	0.800849	161792	1.27496	517.069	405.558	111.512	1.34484	0.781869	sinistral	5	2.60619	-1.49519	29.3198
	84696.9	1.03199	334.042	323.686	10.3557	1.06766	0.911995	88575.1	1.12126	357.604	318.93	38.6741	1.22453	0.819636	sinistral	4	1.88638	-1.11635	29.7105
	109574	1.08605	389.703	358.828	30.8755	1.09848	0.881114	111912	1.14861	406.762	354.133	52.629	1.28067	0.784455	sinistral	5
	89136.7	1.11421	358.275	321.552	36.7234	1.37434	0.776357	107511	1.12931	395.352	350.083	45.2689	2.56857	0.737325	sinistral	4
	114827	1.09948	402.577	366.151	36.4256	1.15873	0.798112	92647	1.46897	420.075	285.965	134.11	1.42192	0.653332	sinistral	4.5
	92366.2	1.08094	357.507	330.736	26.7708	1.10255	0.874266	80910.6	1.12308	341.979	304.501	37.4783	1.45449	0.796813	sinistral	4
	51458.2	1.11859	271.499	242.716	28.7834	1.20402	0.850882	50993.4	1.19235	278.549	233.613	44.9365	1.08653	0.829144	sinistral	4.5
	120260	1.01379	394.503	389.138	5.36562	1.11041	0.916661	128443	1.09414	425.467	388.86	36.6067	1.40138	0.863107	sinistral	4
	102539	1.04424	370.01	354.333	15.6771	1.14175	0.869342	97348.4	1.2524	399.915	319.318	80.5973	1.60977	0.630996	sinistral	4
	95697.3	1.04693	357.537	341.509	16.0279	1.08761	0.902478	93005.3	1.34343	401.071	298.542	102.529	1.33751	0.710622	sinistral	4
	83728.5	1.134	348.255	307.103	41.1515	1.20921	0.858106	74722.8	1.2374	343.979	277.986	65.9931	1.18312	0.817248	sinistral	4.5
	88274.9	1.0918	350.657	321.175	29.4826	1.09899	0.886507	73793.2	1.10949	326.329	294.125	32.2036	1.32629	0.830642	sinistral	4
	72728	1.04927	312.613	297.933	14.6799	1.09198	0.912596	68588.3	1.18436	324.137	273.681	50.4555	1.27043	0.781744	sinistral	4
1338A-5H-4-89/92
	114212	1.10718	404.726	365.546	39.1802	1.51216	0.729651	102485	1.26756	410.076	323.516	86.5598	1.37126	0.746486	sinistral	4	3.02254	-1.5602	29.2525
	80087.5	1.23047	354.802	288.347	66.4555	1.12793	0.808731	83103.9	1.29148	370.629	286.981	83.6487	1.18832	0.787718	sinistral	4
	86435	1.17371	359.894	306.63	53.2647	1.23998	0.787338	87955.4	1.1912	367.2	308.261	58.939	1.33765	0.750646	sinistral	4.5
	107579	1.07909	385.897	357.613	28.2834	1.13738	0.861463	97304.8	1.14694	378.16	329.713	48.4467	1.22678	0.775099	sinistral	5
	91175.1	1.09368	357.14	326.55	30.59	1.27892	0.872239	80116.6	1.27251	363.938	285.999	77.939	1.3654	0.72495	sinistral	4
	88521.8	1.07339	350.529	326.564	23.9659	1.09628	0.863537	84711.4	1.1773	357.339	303.525	53.8139	1.17598	0.789557	sinistral	4.5	0.882726	-0.634226	30.2069
	87161.3	1.02761	338.251	329.163	9.08835	1.0857	0.85562	88110.3	1.1237	355.785	316.619	39.166	1.12235	0.847735	sinistral	4.5
	74466.2	1.07486	319.577	297.319	22.2585	1.11914	0.835613	67634.5	1.28535	335.606	261.102	74.5043	1.27139	0.769701	sinistral	4
	84755	1.16722	356.099	305.082	51.0165	1.16328	0.79073	82992.6	1.15635	350.597	303.194	47.4029	1.12219	0.848673	sinistral	4.5
	74669.6	1.11924	327.095	292.247	34.8487	1.09891	0.819768	68544.8	1.24949	331.626	265.409	66.2174	1.20994	0.796712	sinistral	4
	100738	1.12638	381.512	338.706	42.8062	1.15118	0.844263	92448.5	1.20397	377.877	313.859	64.0182	1.21684	0.804159	sinistral	5
	88042.5	1.02934	340.126	330.431	9.69526	1.05444	0.892751	95082.4	1.24516	390.144	313.328	76.8156	1.30141	0.730648	sinistral	4
	81157.5	1.06892	333.432	311.932	21.4998	1.10695	0.84746	73086.3	1.17773	331.818	281.743	50.0754	1.08863	0.805969	sinistral	4
	33427.5	1.10781	217.834	196.636	21.1985	1.12716	0.824873	29747.8	1.31834	224.817	170.531	54.2866	1.1492	0.796688	sinistral	4
	48025.4	1.08454	257.998	237.888	20.1099	1.26632	0.852358	41624.6	1.11808	243.79	218.043	25.7469	1.06211	0.885478	sinistral	4
	85645.8	1.15797	357.642	308.854	48.7882	1.1225	0.833344	71914.6	1.43396	365.839	255.125	110.714	1.25301	0.719383	sinistral	4
	99076.9	1.14371	380.661	332.83	47.831	1.14507	0.782617	86919.2	1.28455	380.356	296.101	84.2556	1.35513	0.784323	sinistral	4
	97266.1	1.17447	382	325.253	56.7471	1.15498	0.818231	94433.6	1.25304	390.969	312.016	78.9532	1.23045	0.793563	sinistral	5	2.04778	-1.10809	29.7183
	164445	1.05854	471.626	445.543	26.0828	1.11967	0.859748	139133	1.25549	474.793	378.174	96.6184	1.28204	0.760036	sinistral	5	3.16319	-1.1845	29.6394
	66976	1.07802	304.282	282.261	22.0212	1.11781	0.841009	63848.2	1.24238	322.475	259.561	62.9135	1.35536	0.709026	sinistral	4.5
	45696.5	1.04177	246.568	236.683	9.88537	1.04366	0.896098	45410.8	1.08309	251.277	232.001	19.276	1.10202	0.87314	sinistral	4	0.493842	-0.241669	30.6113
	90540.9	1.11816	359.806	321.782	38.0233	1.1676	0.848184	77695.7	1.31295	361.654	275.451	86.2025	1.28108	0.747025	sinistral	4.5
	45958	1.15299	260.3	225.76	34.5401	1.09124	0.852146	41188.8	1.36873	268.878	196.444	72.4349	1.14938	0.746237	sinistral	3.5
1338A-5H-4-95/98
	124574	1.09651	419.167	382.273	36.8936	1.08767	0.851641	121935	1.15005	424.033	368.709	55.3249	1.10402	0.846026	sinistral	4
	65571.9	1.05213	296.605	281.91	14.6954	1.04694	0.906887	64075.8	1.09089	298.897	273.994	24.9038	1.1059	0.877793	sinistral	4.5
	93068.2	1.03971	351.613	338.184	13.4282	1.08353	0.888585	88129.7	1.21184	370.082	305.388	64.6947	1.22462	0.74247	sinistral	4
	93136	1.13156	366.742	324.105	42.6377	1.17384	0.789508	86449.6	1.20091	365.915	304.698	61.2168	1.21535	0.793165	sinistral	5	1.09866	-0.937597	29.8866
	90637.7	1.10462	357.409	323.558	33.8504	1.13746	0.852638	79240.2	1.31058	368.33	281.043	87.2867	1.30976	0.754717	sinistral	5
	84716.2	1.08576	343.896	316.732	27.1637	1.08091	0.853525	78044.3	1.16911	341.873	292.421	49.452	1.46898	0.82985	sinistral	4.5
	115476	1.05828	395.783	373.988	21.7946	1.08007	0.873	112024	1.21889	418.732	343.536	75.1955	1.21744	0.8162	sinistral	4	1.13719	-0.980687	29.8491
	113980	1.15656	411.175	355.516	55.659	1.22919	0.802764	108930	1.26416	422.107	333.904	88.2036	1.54508	0.759213	sinistral	4
	67682.9	1.07736	305.731	283.779	21.9521	1.1099	0.839547	58841.9	1.18971	299.597	251.823	47.7742	1.14061	0.848922	sinistral	4	0.642222	-0.794023	30.0414
	99033.3	1.08064	369.77	342.176	27.5936	1.11774	0.856034	91964.3	1.19764	375.256	313.33	61.9259	1.28669	0.813013	sinistral	4
	101817	1.14968	389.68	338.948	50.7324	1.14522	0.823742	97024	1.25868	397.444	315.762	81.6822	1.26766	0.808762	sinistral	4
	102582	1.04284	370.217	355.01	15.2069	1.15471	0.85827	112000	1.19779	416.656	347.856	68.8007	1.20598	0.818764	sinistral	4
	78848	1.0442	324.289	310.561	13.7282	1.06956	0.870672	76306.1	1.15817	336.34	290.405	45.9345	1.26377	0.802458	sinistral	4
	112450	1.18677	416.815	351.218	65.5965	1.21744	0.795673	109840	1.30992	438.502	334.755	103.746	1.3909	0.691045	sinistral	5
	146347	1.13219	460.504	406.737	53.7674	1.32142	0.860578	150690	1.21749	485.76	398.985	86.7747	1.29015	0.8044	sinistral	5	1.34792	-3.55885	27.1912
	56362.9	1.14569	286.946	250.458	36.4881	1.10555	0.782139	54973.3	1.16958	288.179	246.396	41.7834	1.17563	0.765584	sinistral	3.5
	78915.8	1.09138	331.813	304.032	27.781	1.07145	0.889229	74209.6	1.12421	326.307	290.256	36.0513	1.07563	0.819919	sinistral	3.5
	120405	1.1808	426.389	361.103	65.2857	1.12685	0.800914	118434	1.17999	423.771	359.132	64.6389	1.24363	0.794163	sinistral	4
	111680	1.07252	390.641	364.229	26.4124	1.06988	0.914423	113244	1.22094	420.844	344.69	76.1544	1.24613	0.775272	sinistral	5
	79927.7	1.04044	326.006	313.334	12.6714	1.15362	0.879747	76562.7	1.12199	331.242	295.227	36.0151	1.1245	0.863302	sinistral	4
	239938	1.07419	573.865	534.229	39.6361	1.1662	0.852071	217497	1.32069	607.568	460.039	147.529	1.31385	0.773727	sinistral	5	2.81316	-1.24574	29.5755
	73333.2	1.15508	329.129	284.94	44.1885	1.10435	0.854854	74853.6	1.41462	370.999	262.261	108.739	1.38251	0.688023	sinistral	4.5
	41246.9	1.08965	239.717	219.994	19.723	1.07621	0.836019	37959.4	1.07502	228.396	212.457	15.9392	1.10398	0.905447	sinistral	4
	109264	1.11274	393.753	353.859	39.8945	1.18749	0.851589	93770.3	1.33201	400.33	300.545	99.7854	1.20269	0.770416	sinistral	5
	125929	1.12405	426.373	379.32	47.0532	1.16275	0.803227	106078	1.40634	444.526	316.088	128.438	1.39942	0.684702	sinistral	4.5
1338A-5H-4-101/104
	62395.7	1.13608	301.774	265.629	36.1456	1.19643	0.833223	53438.5	1.35705	305.192	224.895	80.2976	1.19252	0.714244	sinistral	4
	104282	1.06536	376.654	353.547	23.1075	1.06977	0.884168	90274.6	1.33247	393.065	294.989	98.0753	1.1826	0.74921	sinistral	5
	73769	1.07455	318.312	296.229	22.0829	1.10811	0.889533	69488.9	1.32806	344.133	259.125	85.0083	1.15708	0.754185	Dextral	4
	66041.6	1.14253	311.239	272.413	38.826	1.19803	0.836824	59911.9	1.44529	334.079	231.151	102.928	1.46403	0.687709	sinistral	4
	55641.5	1.07808	276.968	256.91	20.0585	1.08987	0.860065	50242.9	1.16696	274.684	235.383	39.3005	1.26377	0.842601	sinistral	4.5
	85805.6	1.19512	364.015	304.583	59.4313	1.20893	0.816566	74945.6	1.45071	374.534	258.173	116.361	1.31763	0.702639	sinistral	4
	101120	1.10333	378.597	343.139	35.458	1.14396	0.846218	105134	1.24047	410.374	330.821	79.5526	1.23704	0.725998	sinistral	4	2.11455	-1.26088	29.5599
	58793.5	1.04576	280.41	268.139	12.2705	1.07657	0.890896	67871.7	1.14161	314.486	275.476	39.0099	1.20598	0.780994	sinistral	5
	78489.7	1.08022	329.454	304.989	24.4649	1.13821	0.857625	76921	1.28983	356.977	276.763	80.214	1.1939	0.756261	sinistral	4.5
	62662	1.03988	288.795	277.719	11.0758	1.08997	0.885924	66123.9	1.08571	304.022	280.022	24.0007	1.29097	0.845378	sinistral	4
	97188.6	1.04687	360.412	344.276	16.1368	1.14433	0.856025	102427	1.09313	378.12	345.906	32.2135	1.21958	0.891163	sinistral	4.5	1.27708	-0.45246	30.3933
	67460.2	1.09684	307.348	280.212	27.136	1.10294	0.886791	71401.4	1.09823	316.374	288.078	28.2965	1.06553	0.881707	sinistral	4
	162673	1.03555	464.36	448.419	15.9411	1.12737	0.898194	144677	1.18595	470.872	397.041	73.8309	1.42461	0.814073	sinistral	4.5	0.973844	-0.243732	30.6085
	65818.8	1.0331	295.091	285.638	9.4538	1.32058	0.80175	68830.4	1.11358	313.931	281.911	32.0202	1.57156	0.72059	sinistral	4
	92448.5	1.15425	369.407	320.041	49.3661	1.10122	0.833337	74848.7	1.48281	379.569	255.98	123.589	1.30729	0.679105	sinistral	4
	82639.1	1.19118	355.169	298.166	57.0031	1.06557	0.820145	83389.6	1.18929	355.752	299.13	56.6222	1.10112	0.829431	sinistral	4
	46364.7	1.26708	273.985	216.234	57.7512	1.07654	0.790472	51535.7	1.07358	265.948	247.72	18.2271	1.10498	0.850525	sinistral	4	0.578332	-0.968028	29.8619
	79545.2	1.2166	352.176	289.475	62.7004	1.23637	0.829236	74330.7	1.39738	368.815	263.933	104.881	1.42941	0.738816	sinistral	4	0.562964	-0.453902	30.3918
1338A-5H-4-108/111
	129348	1.00813	407.853	404.565	3.2871	1.09782	0.893181	116192	1.38811	459.32	330.896	128.424	1.47728	0.723282	sinistral	4
	112498	1.16647	409.834	351.347	58.487	1.12602	0.811895	108639	1.22675	415.753	338.907	76.8462	1.49839	0.764767	sinistral	4.5
	77782.8	1.11263	334.27	300.433	33.8364	1.23432	0.836163	66685.5	1.36942	343.504	250.839	92.6645	1.21034	0.726119	sinistral	4
	67135.8	1.04394	299.05	286.463	12.5861	1.07755	0.917665	70534.7	1.03419	305.62	295.516	10.1033	1.15394	0.901169	sinistral	4
	58159.2	1.20533	299.269	248.287	50.9812	1.13287	0.81378	46814.9	1.65857	316.734	190.968	125.767	1.28531	0.631779	sinistral	4.5
	82358.3	1.12616	345.454	306.755	38.699	1.16547	0.873898	74703.5	1.34332	359.079	267.306	91.7721	1.15268	0.76807	sinistral	4
	106306	1.13169	392.19	346.551	45.6389	1.16966	0.846064	85403.7	1.40721	395.069	280.746	114.323	1.31265	0.721822	sinistral	4.5
	54750.6	1.19833	290.569	242.479	48.0898	1.25795	0.776557	52896.2	1.27454	295.061	231.503	63.5576	1.32328	0.757453	Dextral	4.5	0.355716	-0.643447	30.1966
	142967	1.15554	459.797	397.906	61.8906	1.14637	0.823669	144488	1.21522	473.584	389.711	83.8727	1.16927	0.80218	sinistral	4
	145083	1.03237	438.148	424.41	13.7384	1.09402	0.861209	153716	1.18596	484.624	408.636	75.9882	1.24786	0.734855	sinistral	4	1.62793	-0.954158	29.8764
	113471	1.15517	410.114	355.024	55.0907	1.20059	0.779341	118066	1.20696	427.825	354.465	73.36	1.23567	0.816476	sinistral	4	0.693697	-0.316003	30.5343
	127716	1.02216	408.542	399.685	8.85675	1.33507	0.844373	116425	1.20149	424.165	353.033	71.1325	1.29121	0.752801	sinistral	4
	88647.7	1.0638	347.144	326.324	20.8203	1.12049	0.832531	88836.6	1.09546	352.496	321.779	30.7162	1.14192	0.870496	sinistral	4
	185323	1.13027	517.62	457.962	59.6585	1.14322	0.850713	182336	1.26649	545.521	430.733	114.788	1.28505	0.808625	sinistral	5	2.06982	-0.91831	29.9134
	139917	1.0659	437.163	410.135	27.0283	1.12116	0.873619	129154	1.21026	451.013	372.659	78.3542	1.53592	0.739989	sinistral	4.5
	101827	1.22669	401.075	326.956	74.1187	1.59667	0.790955	105323	1.26585	415.013	327.853	87.1594	1.25428	0.796132	sinistral	4.5
	151954	1.046	450.41	430.603	19.8077	1.16589	0.854623	141897	1.06607	441.577	414.209	27.3675	1.51688	0.853669	sinistral	4
	64865	1.06101	296.716	279.654	17.062	1.17125	0.784018	61141.7	1.15862	300.638	259.479	41.1597	1.08722	0.842936	sinistral	4
	79782.5	1.13837	340.679	299.27	41.409	1.12024	0.831706	74688.9	1.24577	344.905	276.861	68.0444	1.2123	0.75632	sinistral	4.5
	84585.5	1.10654	346.219	312.884	33.3344	1.14182	0.853356	75691.2	1.30091	358.172	275.325	82.8468	1.35682	0.724157	sinistral	4	1.98997	-0.934835	29.8964
	157222	1.11473	473.857	425.089	48.7688	1.12563	0.786612	137719	1.11486	447.016	400.962	46.0538	1.30139	0.731362	sinistral	4
	139360	1.15386	453.74	393.236	60.5041	1.2288	0.798598	129977	1.24321	457.212	367.766	89.4458	1.26816	0.73026	sinistral	4.5
	109680	1.21349	412.931	340.285	72.6468	1.2026	0.757401	108538	1.26604	419.272	331.168	88.1038	1.26004	0.754675	sinistral	4
	79864.8	1.18356	348.23	294.222	54.0077	1.30888	0.793945	76107.6	1.27073	351.743	276.803	74.9396	1.17927	0.784019	sinistral	4.5
	149944	1.11166	461.879	415.486	46.3937	1.10582	0.836541	137574	1.26183	471.919	373.995	97.9246	1.10226	0.779624	sinistral	5
	136557	1.21027	461.231	381.097	80.1333	1.40093	0.782932	126607	1.37821	474.411	344.223	130.188	1.33464	0.751527	sinistral	4.5
1338A-5H-4-114/117
	70123.2	1.19163	327.505	274.839	52.6662	1.24095	0.805006	58009.1	1.52087	336.334	221.146	115.188	1.39027	0.646264	sinistral	4.5
	76887.1	1.08576	326.697	300.892	25.805	1.09274	0.843894	76102.7	1.13335	332.837	293.675	39.1622	1.21751	0.808547	sinistral	4
	45580.3	1.14531	258.403	225.619	32.7845	1.16342	0.828699	42166.9	1.45354	280.373	192.889	87.4838	1.17364	0.67459	sinistral	4
	81191.4	1.10332	338.916	307.179	31.7368	1.21279	0.826413	77400.3	1.26943	356.389	280.747	75.6411	1.27013	0.766994	sinistral	4	1.81944	-1.44148	29.3676
	216286	1.11081	554.975	499.612	55.3626	1.4765	0.790016	208694	1.08996	540.725	496.094	44.631	1.20716	0.821245	sinistral	4.5	3.16139	-1.10754	29.7185
	60052.3	1.08979	288.895	265.093	23.8025	1.06382	0.866313	56043.3	1.10525	281.826	254.988	26.8379	1.22218	0.806735	sinistral	4
	141902	1.21017	468.642	387.252	81.3904	1.23147	0.767942	144604	1.25669	484.407	385.463	98.944	1.28427	0.781951	sinistral	4.5
	74480.7	1.13349	328.484	289.799	38.6843	1.11638	0.843689	77656.9	1.2761	358.516	280.947	77.5689	1.35937	0.67263	sinistral	4
	121877	1.1411	421.873	369.707	52.166	1.29332	0.852137	103347	1.50934	452.302	299.668	152.634	1.34979	0.633109	sinistral	4.5	2.14789	-1.38815	29.4292
	35838.7	1.06539	221.064	207.496	13.5682	1.07601	0.854694	37455.8	1.12217	231.955	206.702	25.2527	1.08221	0.801046	sinistral	4	-0.536595	-0.406188	30.4415
	82092	1.17216	350.582	299.09	51.4912	1.12468	0.819889	80712.1	1.25623	360.556	287.015	73.541	1.16741	0.793319	sinistral	4	1.36825	-1.07674	29.7503
	50334.9	1.1284	269.496	238.83	30.666	1.10787	0.83816	48887.2	1.03196	254.067	246.197	7.86952	1.16678	0.832914	sinistral	4
	72229.3	1.13007	324.713	287.34	37.3732	1.08746	0.852026	73986.9	1.11731	324.838	290.732	34.1057	1.06629	0.890642	sinistral	4
	57031.1	1.11936	285.376	254.945	30.4312	1.1035	0.847582	55801.2	1.17183	289.004	246.626	42.3779	1.07575	0.837158	Dextral	4
	81835.4	1.11542	341.713	306.353	35.3607	1.14257	0.821164	82755.3	1.25392	365.289	291.317	73.9716	1.51435	0.738913	sinistral	4
1338A-5H-4-120/123
	86154.2	1.07395	344.513	320.791	23.7216	1.10464	0.827988	77405.2	1.23202	349.833	283.951	65.8818	1.24003	0.797445	sinistral	4.5
	88299.1	1.07746	348.699	323.631	25.0682	1.0953	0.863477	79879.3	1.25907	359.775	285.747	74.0283	1.42183	0.761299	sinistral	4	1.89555	-1.43656	29.3855
	106122	1.06889	380.573	356.045	24.5283	1.05173	0.899684	113796	1.13933	407.256	357.453	49.8032	1.1779	0.82601	sinistral	4	1.14097	-1.05813	29.7751
	89867.8	1.17368	367.126	312.8	54.3264	1.10989	0.803843	74214.4	1.42371	369.753	259.71	110.042	1.68726	0.654906	sinistral	4	2.14137	-1.45618	29.3637
	122230	1.10469	415.124	375.784	39.34	1.07068	0.851209	102079	1.17658	392.696	333.76	58.9356	1.2065	0.807098	sinistral	5
	68815.9	1.07835	307.755	285.394	22.3615	1.05307	0.874105	63853.1	1.16585	309.113	265.139	43.9738	1.16679	0.795134	sinistral	4	1.37987	-0.479404	30.3702
	40845.1	1.13045	243.489	215.39	28.0985	1.08748	0.840436	37170.2	1.24816	243.937	195.438	48.4997	1.45362	0.67436	sinistral	3.5
	138358	1.20969	463.214	382.92	80.2938	1.15509	0.8197	130810	1.2611	462.019	366.362	95.657	1.50545	0.719982	sinistral	4.5	2.81712	-1.66692	29.147
1338A-5H-4-132/135
	86284.9	1.08468	346.012	318.999	27.0128	1.35903	0.794595	83592.9	1.24689	366.409	293.859	72.5503	1.28417	0.783135	sinistral	4
	58454.5	1.09825	286.24	260.634	25.6061	1.04854	0.84369	58091.4	1.21314	301.129	248.222	52.907	1.14239	0.79443	sinistral	4
	50276.8	1.05849	261.222	246.788	14.4342	1.13879	0.889397	47245.9	1.35808	286.902	211.255	75.6466	1.1887	0.737577	sinistral	4
	47182.9	1.08399	255.958	236.125	19.8329	1.13079	0.880209	48010.9	1.20957	272.607	225.374	47.232	1.31634	0.774716	sinistral	4
	80867	1.10581	337.877	305.547	32.3297	1.08256	0.872851	76921	1.29801	361.128	278.217	82.9106	1.2571	0.760422	sinistral	4.5
	54058.2	1.15369	282.384	244.767	37.6173	1.14164	0.845001	52780	1.17998	282.737	239.612	43.1246	1.22496	0.806467	sinistral	4.5
	65344.4	1.26018	325.596	258.373	67.2229	1.17299	0.772903	64434.1	1.40662	341.921	243.08	98.8414	1.27969	0.734707	sinistral	4.5
	72728	1.1511	326.978	284.056	42.9218	1.14035	0.795645	63136.5	1.27048	322.059	253.495	68.5648	1.18923	0.762634	sinistral	4.5
	110470	1.16606	405.179	347.477	57.702	1.07128	0.852557	113994	1.26174	430.848	341.471	89.3772	1.31114	0.711387	sinistral	5
	97275.7	1.07265	364.894	340.179	24.7147	1.13458	0.8649	95421.3	1.14203	373.762	327.28	46.482	1.30676	0.841455	sinistral	5	2.23196	-1.59208	29.2211
	78097.5	1.01064	317.381	314.039	3.34268	1.1333	0.901727	82982.9	1.16571	352.194	302.128	50.0664	1.2109	0.78792	sinistral	4.5	0.800719	-1.16117	29.6648
	53390.1	1.0841	272.067	250.962	21.1054	1.09162	0.875903	51206.4	1.22508	283.565	231.466	52.0992	1.13656	0.80242	sinistral	4
	76436.8	1.13351	333.123	293.887	39.2358	1.13526	0.813782	63586.8	1.46911	349.123	237.642	111.481	1.52673	0.621536	sinistral	4
	64584.2	1.07177	297.901	277.954	19.9477	1.14249	0.850849	54905.5	1.38127	311.911	225.815	86.0963	1.25391	0.67028	sinistral	5	1.80653	-1.65325	29.157
	46936	1.04204	250.16	240.067	10.0931	1.12597	0.887834	45159.1	1.1488	257.426	224.082	33.3443	1.10939	0.820006	sinistral	4.5	0.169787	-0.198319	30.6563
	119679	1.20594	430.45	356.941	73.5084	1.16614	0.803678	111728	1.34956	441.029	326.795	114.234	1.35846	0.708799	sinistral	4.5	2.41373	-1.72164	29.088
1338A-5H-4-143/146
1338A-5H-5-6/9
	60720.5	1.12822	295.851	262.228	33.6231	1.09163	0.85498	48461.1	1.50608	308.053	204.539	103.514	1.27167	0.66103	sinistral	4	1.85037	-1.17351	29.6495
	48606.4	1.14577	267.484	233.454	34.0299	1.15806	0.821563	41648.8	1.52344	286.509	188.067	98.4424	1.34132	0.679416	sinistral	4
	117364	1.1353	412.355	363.212	49.1432	1.12086	0.843365	110513	1.34271	437.157	325.578	111.579	1.51776	0.698686	sinistral	4	2.60155	-1.08581	29.7394
	71532.1	1.25364	338.661	270.142	68.5184	1.11179	0.794165	75066.6	1.25258	347.282	277.253	70.029	1.17593	0.768924	sinistral	4	1.01626	-1.63003	29.1779
	203669	1.09162	532.963	488.23	44.7331	1.11517	0.849268	201403	1.15116	544.206	472.746	71.46	1.28759	0.858338	sinistral	4	1.83181	-0.945354	29.8832
	74800.3	1.18896	337.73	284.055	53.6753	1.14563	0.80892	68966	1.39449	351.844	252.31	99.5345	1.26028	0.733675	sinistral	4	2.03731	-1.0515	29.7732
	77758.6	1.09094	329.343	301.888	27.4551	1.16033	0.848224	67009.9	1.36149	342.663	251.683	90.9798	1.21076	0.717923	sinistral	4
	64540.6	1.10898	302.286	272.579	29.7069	1.09513	0.848094	68070.3	1.14519	315.43	275.44	39.99	1.10439	0.861036	sinistral	4
1338A-5H-5-18/21
	111293	1.14682	404.032	352.306	51.7254	1.1081	0.853521	107163	1.26731	418.986	330.611	88.3745	1.22467	0.810569	sinistral	4
	164382	1.02309	463.675	453.211	10.4648	1.11686	0.912812	150264	1.21351	488.548	402.591	85.9574	1.52098	0.814403	sinistral	5
	131449	1.16088	443.816	382.309	61.507	1.1594	0.843494	107129	1.49138	458.884	307.691	151.193	1.38413	0.683549	sinistral	5
	121494	1.11286	418.202	375.791	42.4118	1.16078	0.877827	113849	1.32964	443.736	333.728	110.009	1.33243	0.760327	sinistral	4.5
	105424	1.12963	390.009	345.254	44.7547	1.14731	0.812205	96249.3	1.21961	390.248	319.977	70.2708	1.31034	0.788919	sinistral	4.5	2.39315	-1.22462	29.5932
	46645.5	1.10534	259.244	234.537	24.7067	1.10197	0.868602	47865.6	1.14477	265.409	231.846	33.5632	1.17905	0.811349	sinistral	4
	143079	1.04698	437.422	417.796	19.626	1.15658	0.922982	130456	1.20775	450.191	372.752	77.4387	1.31767	0.798743	sinistral	5	3.12833	-1.01601	29.8078
	89809.7	1.09305	353.858	323.735	30.1236	1.10053	0.856652	82334.1	1.15441	349.465	302.722	46.7427	1.18001	0.807999	sinistral	4
	87238.7	1.06315	344.679	324.205	20.4732	1.50997	0.866318	80194	1.10955	337.986	304.615	33.3707	1.09956	0.882636	Dextral	5
	132601	1.06849	426.976	399.607	27.3683	1.18154	0.881407	118928	1.24074	435.409	350.927	84.4811	1.30033	0.710691	sinistral	5
	75763.8	1.14959	333.367	289.988	43.3793	1.15091	0.827	68084.8	1.30208	338.147	259.697	78.4497	1.235	0.740573	sinistral	5
	48117.4	1.072	256.807	239.559	17.2487	1.07193	0.8672	50272	1.17337	275.44	234.742	40.6979	1.18008	0.810065	sinistral	4
	171616	1.05598	480.969	455.471	25.4975	1.13874	0.868733	173838	1.1916	516.674	433.599	83.0754	1.28915	0.812637	sinistral	4.5	3.01308	-1.35683	29.4559
	81966.1	1.24139	361.901	291.528	70.3727	1.40366	0.678744	79269.2	1.20928	351.053	290.299	60.7541	1.21566	0.803839	sinistral	4.5	1.77361	-1.12004	29.6995
	42980.3	1.02928	238.043	231.271	6.77197	1.08183	0.874848	39876.7	1.25948	253.447	201.232	52.2149	1.10257	0.781876	sinistral	4	0.493546	-0.373749	30.4683
	57132.7	1.0994	283.616	257.972	25.6436	1.09713	0.874354	53070.5	1.28253	294.718	229.794	64.924	1.09919	0.789199	sinistral	4
	46689.1	1.1396	261.063	229.083	31.9802	1.11424	0.851405	45507.7	1.38184	284.678	206.015	78.664	1.19557	0.726451	sinistral	4
	127866	1.09267	423.289	387.39	35.8995	1.12905	0.87266	113152	1.21491	421.402	346.858	74.5441	1.35193	0.81043	sinistral	5
1338A-5H-5-30/33
	83825.3	1.14194	349.985	306.483	43.5014	1.08842	0.802089	82997.4	1.24053	363.294	292.854	70.44	1.33495	0.785837	sinistral	4
	67484.4	1.14802	314.682	274.109	40.5728	1.1186	0.80814	61776	1.40785	334.322	237.47	96.8524	1.25831	0.734094	sinistral	4.5
	35068.8	1.08118	219.949	203.434	16.5154	1.04467	0.897124	33679.3	1.15214	222.621	193.224	29.3974	1.06504	0.824177	Dextral	4
	56890.6	1.06809	278.585	260.826	17.7585	1.08163	0.888636	50867.5	1.29601	290.651	224.266	66.3844	1.19652	0.756344	sinistral	4
	65397.6	1.07671	300.155	278.771	21.3843	1.15876	0.86969	59689.2	1.23333	307.292	249.156	58.1364	1.36255	0.763723	sinistral	4	1.39735	-0.900906	29.9355
	53627.3	1.06179	269.596	253.907	15.6891	1.06795	0.872757	46577.7	1.19789	268.239	223.927	44.3121	1.24095	0.841417	sinistral	4	1.03396	-0.847355	29.9897
	54256.7	1.02303	266.355	260.359	5.9967	1.16251	0.907866	54188.9	1.08166	273.834	253.161	20.673	1.1474	0.853816	sinistral	4	0.714987	-0.899453	29.9365
	90293.9	1.07092	351.775	328.48	23.2945	1.14284	0.875595	92056.3	1.2051	377.921	313.601	64.32	1.38071	0.810131	sinistral	4.5	1.87996	-1.30424	29.5182
1338A-5H-5-43/46
	59074.3	1.04573	281.606	269.292	12.3142	1.0696	0.918248	60928.7	1.10129	292.796	265.867	26.9295	1.29547	0.833602	sinistral	4
	71861.4	1.01316	305.097	301.135	3.96192	1.1343	0.91056	58696.6	1.41065	327.13	231.901	95.2293	1.3491	0.724052	sinistral	4.5
	77652.1	1.19467	344.402	288.282	56.1205	1.12435	0.824622	67886.3	1.51205	364.28	240.919	123.361	1.33183	0.68011	sinistral	4.5	2.1959	-1.24495	29.5777
	64211.4	1.09753	299.937	273.285	26.6525	1.13573	0.892661	68743.3	1.10476	311.583	282.036	29.547	1.12685	0.843827	sinistral	4
	102723	1.16442	391.986	336.637	55.3493	1.18563	0.808662	106664	1.27731	419.475	328.404	91.0708	1.27698	0.738037	sinistral	4.5
	117684	1.19819	424.899	354.616	70.2827	1.18773	0.782519	135429	1.19124	456.2	382.962	73.2378	1.34303	0.768043	sinistral	4
	52867.1	1.11681	275.212	246.427	28.7851	1.23988	0.85988	53569.2	1.26873	296.914	234.025	62.8887	1.36616	0.7461	sinistral	3.5
	92429.1	1.07619	356.444	331.209	25.2349	1.08288	0.863466	84382.1	1.41347	394.108	278.823	115.285	1.44438	0.613102	sinistral	4
	41827.9	1.06132	238.148	224.388	13.7602	1.12688	0.886325	42505.8	1.06681	240.548	225.484	15.0646	1.06368	0.893617	sinistral	4
	55743.1	1.08709	278.767	256.435	22.3326	1.07238	0.881138	60885.1	1.09995	292.482	265.906	26.5761	1.27446	0.835962	sinistral	4
	97735.7	1.10856	371.982	335.555	36.4269	1.08947	0.872075	92739	1.27442	391.015	306.819	84.1961	1.29141	0.774814	sinistral	5	2.14155	-1.45452	29.3611
	82469.6	1.03857	331.535	319.224	12.3115	1.21211	0.799414	78736.6	1.24049	353.439	284.919	68.5192	1.13952	0.812246	sinistral	4.5
	74926.2	1.04757	316.396	302.029	14.3673	1.10434	0.914797	93484.6	1.0904	360.952	331.027	29.9244	1.08877	0.856215	sinistral	4
	122884	1.10847	419.087	378.076	41.0107	1.16471	0.864446	146889	1.15297	466.569	404.667	61.9025	1.42611	0.796784	sinistral	4.5	2.43248	-1.59757	29.2131
	55050.8	1.06562	273.638	256.788	16.8502	1.1234	0.906759	59345.4	1.1404	294.08	257.874	36.2057	1.28184	0.795101	sinistral	4.5
	109734	1.12154	398.216	355.06	43.1556	1.09683	0.883417	115335	1.2097	423.11	349.765	73.3446	1.27685	0.776527	sinistral	4	1.55644	-0.865685	29.9671
	79346.7	1.06394	328.267	308.539	19.7281	1.10141	0.873136	89059.3	1.0896	351.997	323.052	28.9448	1.18758	0.885388	sinistral	4.5
	47783.3	1.14615	264.524	230.794	33.73	1.09968	0.848938	44582.9	1.35684	278.066	204.937	73.1289	1.13329	0.737732	sinistral	4.5	1.48367	-1.24483	29.5709
	80092.3	1.10744	336.638	303.979	32.6593	1.11578	0.868177	85403.7	1.14611	354.129	308.985	45.1444	1.2774	0.788756	sinistral	4
	47759.1	1.12468	262.027	232.98	29.0472	1.09026	0.838296	47972.1	1.17446	268.284	228.433	39.8516	1.17289	0.814813	sinistral	4
	57457.1	1.08902	282.459	259.37	23.089	1.08051	0.875298	57592.7	1.20536	299.173	248.203	50.9705	1.30847	0.719002	sinistral	4
	56658.2	1.17208	291.746	248.913	42.8327	1.12771	0.815959	53332	1.39986	309.235	220.904	88.3307	1.26437	0.681295	sinistral	4.5
	85839.5	1.08722	345.064	317.381	27.6826	1.15793	0.885542	77458.4	1.40049	373.698	266.834	106.864	1.50045	0.674923	sinistral	4.5
1338A-5H-5-55/58
	91489.8	1.12983	363.083	321.359	41.7234	1.16354	0.831169	93286.1	1.1762	376.277	319.908	56.3682	1.43522	0.750964	sinistral	4
	77211.5	1.03793	319.83	308.141	11.689	1.06238	0.881503	84159.4	1.1165	346.781	310.596	36.1851	1.12057	0.83537	sinistral	4
	99381.9	1.06363	367.508	345.522	21.9862	1.28958	0.8256	88463.7	1.30412	385.666	295.729	89.9374	1.20358	0.786438	sinistral	4
	52261.9	1.08547	269.054	247.869	21.1845	1.05576	0.899214	46417.9	1.21811	269.253	221.042	48.2105	1.12911	0.824069	sinistral	4
	68079.9	1.13693	314.512	276.632	37.8798	1.12624	0.855924	62390.9	1.25454	317.578	253.142	64.4356	1.38313	0.79385	sinistral	4
	68990.2	1.1992	325.615	271.527	54.0878	1.23233	0.721843	67213.3	1.35166	345.342	255.495	89.8469	1.26432	0.688606	sinistral	4.5	2.07196	-0.98864	29.8387
	97391.9	1.10898	371.902	335.355	36.5468	1.16529	0.882265	98951	1.15187	383.611	333.033	50.5776	1.20193	0.795962	sinistral	4	2.6627	-1.60719	29.2006
	143742	1.10682	451.233	407.685	43.548	1.92166	0.834344	138334	1.23962	469.976	379.13	90.8456	1.3642	0.706536	sinistral	5	3.34785	-1.3746	29.4398
	88449.2	1.05754	345.656	326.849	18.8064	1.12248	0.871531	88110.3	1.16662	362.676	310.877	51.7988	1.2581	0.745395	sinistral	4
	60730.2	1.03358	283.318	274.113	9.2042	1.11408	0.915043	52528.2	1.19727	285.947	238.832	47.1144	1.86465	0.799061	sinistral	4	1.78962	-1.25472	29.5622
	86967.6	1.03724	339.303	327.12	12.1825	1.09442	0.91641	80867	1.14273	343.458	300.56	42.898	1.16736	0.872604	sinistral	4
	94370.7	1.19762	379.723	317.064	62.6585	1.17346	0.761047	91010.5	1.27107	386.409	304.002	82.4071	1.194	0.779885	sinistral	4.5
	55965.9	1.07328	276.857	257.954	18.9035	1.16925	0.869646	48591.9	1.17967	273.018	231.435	41.5826	1.22197	0.750232	sinistral	4.5
	93610.5	1.09527	361.826	330.354	31.4715	1.10404	0.849631	84653.3	1.11781	348.575	311.837	36.7381	1.25178	0.78991	sinistral	4
	124908	1.10527	421.77	381.599	40.1713	1.31153	0.807361	123644	1.14564	426.124	371.954	54.1702	1.16776	0.846941	sinistral	4	2.30125	-0.898215	29.9304
	142348	1.08002	443.155	410.32	32.8355	1.22082	0.874438	133957	1.28873	470.305	364.936	105.369	1.25635	0.783126	sinistral	4.5
1338A-5H-5-63/66
	91054.1	1.09385	356.747	326.138	30.609	1.08006	0.882107	80842.8	1.3254	370.457	279.507	90.9502	1.22705	0.737142	sinistral	4.5
	80905.8	1.20853	353.799	292.751	61.0475	1.12714	0.778351	76696.1	1.24999	353.85	283.082	70.7675	1.39892	0.719779	sinistral	4.5
	84890.5	1.18525	359.183	303.045	56.1385	1.10796	0.806958	84701.7	1.21332	363.307	299.433	63.8743	1.21316	0.78903	sinistral	4.5
	93087.6	1.09108	360.187	330.12	30.0672	1.06359	0.885162	101488	1.16793	390.422	334.285	56.1369	1.25071	0.760669	sinistral	4
	70118.3	1.05084	306.581	291.749	14.8325	1.05347	0.892325	66777.5	1.11847	309.083	276.343	32.7393	1.09469	0.855661	sinistral	4
	75570.1	1.09627	325.534	296.948	28.5857	1.07659	0.877824	75671.8	1.18414	338.435	285.807	52.6278	1.14438	0.822505	Dextral	4	1.38033	-1.23675	29.5798
	135051	1.09231	433.619	396.975	36.644	1.0784	0.874892	120027	1.2986	449.12	345.849	103.272	1.33132	0.782121	sinistral	5
	124845	1.01563	402.512	396.319	6.1928	1.08121	0.90073	136901	1.15794	450.9	389.397	61.5031	1.21257	0.793192	sinistral	4.5
	61354.7	1.06263	288.54	271.535	17.0049	1.06596	0.904504	59306.7	1.15712	297.837	257.395	40.4426	1.21614	0.804325	sinistral	4	0.960618	-1.16504	29.6532
	57520.1	1.04368	276.949	265.358	11.5913	1.14494	0.78803	45188.8	1.46551	291.441	198.866	92.5746	1.38895	0.692151	sinistral	4.5
	114440	1.07187	395.55	369.028	26.5221	1.04467	0.904723	123930	1.1734	432.644	368.709	63.935	1.32869	0.72791	sinistral	4.5
	65378.2	1.07187	299.116	279.061	20.0552	1.05753	0.888031	61112.7	1.06911	288.74	270.075	18.6659	1.11656	0.842755	sinistral	4
	135802	1.16056	448.647	386.577	62.07	1.09289	0.861338	132224	1.27768	466.591	365.186	101.405	1.47725	0.721993	sinistral	4.5	2.66521	-1.26654	29.548
	81651.4	1.07448	334.817	311.609	23.2078	1.14834	0.871936	77390.6	1.24205	350.753	282.399	68.3539	1.11679	0.813418	sinistral	4
	59694	1.13931	294.679	258.647	36.0317	1.0726	0.851315	62846	1.13893	302.135	265.28	36.8554	1.08742	0.846808	sinistral	4
	117839	1.08298	404.277	373.302	30.975	1.07905	0.863877	118972	1.13429	415.214	366.056	49.1578	1.10613	0.836991	sinistral	4
	120904	1.04154	400.732	384.748	15.9841	1.05357	0.921626	122482	1.06817	409.497	383.365	26.1322	1.29198	0.864988	sinistral	5
	65121.6	1.10976	304.165	274.082	30.083	1.11084	0.823816	56043.3	1.44196	323.6	224.416	99.1835	1.32976	0.625449	sinistral	4.5
	83844.7	1.09266	341.926	312.929	28.9971	1.05681	0.875698	84454.8	1.10967	345.945	311.755	34.1902	1.10272	0.822247	sinistral	5
	63780.5	1.06557	294.858	276.715	18.1432	1.08305	0.857957	61790.5	1.06441	290.689	273.1	17.5891	1.12933	0.862222	sinistral	4
	93881.7	1.17268	375.391	320.115	55.276	1.08567	0.823352	100650	1.26857	405.407	319.579	85.8281	1.20603	0.742337	sinistral	4	2.29137	-0.957215	29.8664
	62449	1.10804	297.4	268.402	28.9979	1.08536	0.831028	62376.4	1.04978	289.358	275.636	13.7217	1.18028	0.8525	sinistral	4
	86483.5	1.04109	339.015	325.633	13.3817	1.07884	0.870768	86778.8	1.16936	360.545	308.328	52.2178	1.25376	0.784835	sinistral	3.5
	107264	1.15793	398.36	344.028	54.3321	1.09402	0.823018	114401	1.15014	409.781	356.289	53.4919	1.18852	0.82013	sinistral	4.5	2.38126	-1.22402	29.5908
	61654.9	1.09353	293.656	268.54	25.1154	1.10043	0.882697	58565.9	1.4276	328.235	229.921	98.3142	1.25932	0.703322	sinistral	4.5
	116991	1.10477	406.651	368.086	38.5652	1.30839	0.851912	97755.1	1.13229	376.614	332.613	44.0016	1.20498	0.793556	sinistral	4.5
	105134	1.20129	402.143	334.759	67.3844	1.16924	0.830517	97493.6	1.38899	418.483	301.286	117.197	1.30267	0.732399	sinistral	4.5
	56454.9	1.32405	309.809	233.986	75.8224	1.11999	0.753884	53796.8	1.51573	327.744	216.229	111.515	1.42858	0.683717	sinistral	4
1338A-5H-5-77/80
	94143.1	1.1176	366.438	327.88	38.5583	1.09823	0.834683	79177.2	1.28065	361.992	282.663	79.3286	1.3316	0.765833	sinistral	4.5
	78397.7	1.11795	334.582	299.28	35.301	1.08272	0.847523	73648	1.29733	351.801	271.173	80.6279	1.2353	0.757256	sinistral	4.5	2.18321	-1.22283	29.6009
	60570.4	1.09904	291.617	265.336	26.2801	1.08943	0.86018	53220.6	1.23322	289.907	235.081	54.8255	1.17183	0.741564	Dextral	4.5
	74195.1	1.04377	314.586	301.394	13.1913	1.12249	0.877143	77826.4	1.15395	338.983	293.758	45.2251	1.22388	0.811683	sinistral	3.5	1.72467	-1.16744	29.6579
	80179.5	1.18456	348.124	293.885	54.2392	1.12448	0.832416	69605.1	1.43302	362.072	252.665	109.408	1.47368	0.691496	Dextral	4.5
	107502	1.19176	404.355	339.291	65.064	1.18966	0.820209	92337.1	1.39586	407.735	292.103	115.632	1.48215	0.722148	sinistral	4.5	2.77934	-1.42326	29.394
	94089.9	1.10396	363.983	329.706	34.2778	1.06749	0.868451	98650.8	1.06416	366.198	344.12	22.0771	1.14391	0.878492	sinistral	4.5
	68409.2	1.09049	308.829	283.202	25.6273	1.09521	0.844435	67000.2	1.11299	309.207	277.817	31.3897	1.13142	0.834768	sinistral	4
	135787	1.09143	434.99	398.55	36.4399	1.13817	0.901705	141907	1.26647	482.524	381.001	101.524	1.44175	0.663558	sinistral	4.5	2.82392	-1.52365	29.2903
	71169	1.13229	320.852	283.366	37.4858	1.32066	0.738088	68704.5	1.20594	326.121	270.428	55.6931	1.51396	0.735488	sinistral	4
	101052	1.13619	383.133	337.208	45.9249	1.15216	0.81764	103420	1.20733	402.066	333.021	69.0449	2.36496	0.649703	sinistral	4.5	1.58548	-0.316621	30.5345
	81782.1	1.10213	339.9	308.402	31.4979	1.27368	0.841512	83670.4	1.18967	356.824	299.936	56.8885	1.33701	0.739568	sinistral	4
	95329.4	1.16713	376.933	322.956	53.9765	1.15231	0.775714	99735.3	1.17953	388.04	328.978	59.0625	1.29218	0.775074	Dextral	4
	113646	1.08615	397.021	365.53	31.4911	1.18375	0.833084	95276.1	1.37581	410.496	298.366	112.13	1.44395	0.644178	sinistral	4.5
	67866.9	1.21073	323.844	267.478	56.3657	1.15389	0.719888	58536.8	1.50422	337.637	224.46	113.177	1.4627	0.619771	sinistral	4.5
1338A-5H-5-91/94
	133846	1.12145	437.558	390.171	47.3865	1.03848	0.859167	137966	1.16708	455.725	390.483	65.2418	1.26286	0.783374	sinistral	4
	47802.7	1.08498	257.692	237.509	20.183	1.11946	0.776777	37722.1	1.16769	237.859	203.7	34.1592	1.1341	0.829496	sinistral	4
	78451	1.11691	335.16	300.077	35.0831	1.10565	0.843929	73827.1	1.28981	349.582	271.035	78.5474	1.17889	0.775477	sinistral	4
	47763.9	1.13036	262.897	232.578	30.3195	1.22294	0.766568	36274.4	1.43246	258.499	180.459	78.0404	1.22621	0.663189	sinistral	4
	45972.5	1.05391	248.867	236.136	12.7307	1.15525	0.870488	43319.2	1.13953	253.046	222.062	30.9837	1.41758	0.798746	sinistral	4
	61756.6	1.10974	296.006	266.735	29.2711	1.17681	0.741503	55781.9	1.31305	307.803	234.419	73.3848	1.25015	0.767893	sinistral	4
	35330.3	1.04684	217.441	207.712	9.72906	1.09347	0.881598	28527.6	1.44378	230.585	159.709	70.8754	1.38267	0.711844	sinistral	4.5
	85476.4	1.12499	350.492	311.552	38.9394	1.08108	0.846022	85771.7	1.25916	372.376	295.733	76.6435	1.23782	0.751803	sinistral	4
	86013.8	1.07931	344.096	318.812	25.2836	1.09052	0.870293	84488.7	1.05299	337.295	320.323	16.9727	1.19467	0.842384	sinistral	4.5
	52082.8	1.14105	276.003	241.884	34.1187	1.11006	0.814862	49797.5	1.20987	277.31	229.207	48.1029	1.08747	0.819344	sinistral	3.5	0.604769	-1.50222	29.3076
	151775	1.07315	456.085	424.996	31.0889	1.12617	0.871113	147916	1.13414	464.647	409.692	54.9549	1.40545	0.797831	sinistral	5	2.36812	-1.23797	29.584
	142580	1.07171	442.341	412.743	29.5981	1.12401	0.843476	137201	1.14182	448.357	392.67	55.6871	1.49575	0.756407	sinistral	4
	87810.1	1.1377	357.449	314.185	43.2643	1.20339	0.83768	81046.2	1.30579	370.033	283.379	86.6538	1.32321	0.771144	sinistral	4.5
	99759.6	1.11154	376.38	338.611	37.7687	1.0859	0.866451	88788.1	1.15644	363.868	314.644	49.2234	1.23493	0.840567	sinistral	4	2.18373	-1.07142	29.7555
	81205.9	1.05814	331.657	313.434	18.2231	1.29165	0.821774	62652.3	1.43716	341.851	237.865	103.986	1.40779	0.636778	sinistral	4
	43222.4	1.11892	248.38	221.983	26.3973	1.04964	0.855202	46708.4	1.11949	258.479	230.89	27.5893	1.06143	0.849222	sinistral	4
	57713.7	1.08964	283.865	260.513	23.3526	1.13355	0.847576	52886.5	1.22474	288.356	235.442	52.9139	1.37404	0.777603	sinistral	4
	56391.9	1.02922	272.5	264.764	7.73629	1.18038	0.860907	53138.3	1.10173	273.537	248.28	25.2572	1.09499	0.874968	sinistral	4
	155740	1.08259	464.019	428.618	35.4007	1.15686	0.887653	122109	1.52687	491.565	321.944	169.621	1.3161	0.68348	sinistral	4.5	2.71531	-1.29789	29.5224
1338A-5H-5-105/108
	76136.6	1.1606	336.104	289.595	46.5088	1.13217	0.810031	77158.2	1.30731	359.981	275.36	84.6214	1.29653	0.764253	sinistral	4.5
	68196.1	1.0721	305.543	284.995	20.5484	1.08496	0.887183	67131	1.12088	310.539	277.048	33.4906	1.22858	0.839218	sinistral	4
	50669	1.15593	273.388	236.508	36.8799	1.08805	0.837758	50581.8	1.24554	284.572	228.472	56.0998	1.18006	0.799526	sinistral	4.5
	93024.7	1.15667	371.046	320.787	50.2591	1.09142	0.833368	92027.3	1.30065	391.835	301.261	90.574	1.17685	0.749259	sinistral	4.5	2.67922	-1.54208	29.2699
	74035.3	1.14161	328.553	287.796	40.7562	1.10172	0.829876	80145.6	1.20297	350.99	291.77	59.2202	1.15235	0.78249	sinistral	4
	37857.7	1.07199	227.641	212.354	15.2867	1.06649	0.865597	41866.7	1.0742	240.13	223.542	16.5872	1.12395	0.85092	sinistral	4
	139723	1.03137	429.109	416.055	13.0535	1.0677	0.901048	142256	1.07374	441.76	411.423	30.3367	1.14458	0.876103	sinistral	4	2.09488	-0.885769	29.9463
	81409.3	1.08264	335.574	309.958	25.6159	1.14096	0.884788	95174.4	1.12122	369.358	329.426	39.9324	1.17269	0.837157	sinistral	4
	82992.6	1.07682	337.96	313.85	24.1093	1.07505	0.862155	90206.8	1.13269	361.301	318.977	42.3245	1.10636	0.863683	sinistral	4
	67653.9	1.0281	298.016	289.871	8.14506	1.05662	0.897677	73783.5	1.1283	325.875	288.819	37.0564	1.09412	0.845124	sinistral	4
	185028	1.10255	510.825	463.313	47.5118	1.11786	0.849162	178443	1.26921	538.514	424.291	114.223	1.29373	0.776685	sinistral	4.5	2.55392	-1.37331	29.4435
	52862.3	1.06541	268.257	251.787	16.4699	1.06357	0.885059	51012.7	1.14551	273.21	238.505	34.7049	1.08391	0.867455	sinistral	4
	67983.1	1.03561	300.024	289.707	10.3169	1.11571	0.894469	64806.9	1.23633	320.006	258.835	61.1707	1.14591	0.774366	sinistral	4
	60246	1.05412	285.198	270.555	14.643	1.08988	0.873973	54523	1.19329	288.359	241.65	46.7094	1.10038	0.788156	sinistral	4	1.29767	-0.938097	29.892
	59597.2	1.07044	285.504	266.715	18.7883	1.07215	0.863886	61374.1	1.26684	315.832	249.306	66.5257	1.36091	0.651664	sinistral	4
	35708	1.14561	228.546	199.497	29.049	1.05019	0.839104	36623	1.21001	238.373	197.001	41.3716	1.14173	0.817597	Dextral	3.5
	40738.5	1.11745	241.174	215.826	25.3489	1.08157	0.873195	35509.4	1.49147	261.854	175.568	86.2858	1.28943	0.67651	sinistral	4
	47458.9	1.24387	278.759	224.106	54.6526	1.7046	0.60771	40189.4	1.30909	261.239	199.557	61.6813	1.40694	0.768345	sinistral	4.5
	36870	1.03805	221.161	213.054	8.10699	1.0527	0.881588	36894.2	1.13426	231.807	204.369	27.4385	1.31165	0.756555	sinistral	4
	55593.1	1.08396	277.378	255.894	21.4843	1.05862	0.865561	56299.9	1.20519	294.932	244.718	50.2137	1.23015	0.791995	sinistral	4.5
	36729.6	1.03396	220.178	212.947	7.23137	1.04397	0.914734	38850.3	1.14307	238.598	208.735	29.8631	1.08846	0.844023	Dextral	4	0.661182	-0.638636	30.2019
	53656.3	1.14902	280.473	244.098	36.375	1.04336	0.846811	54808.7	1.18901	289.154	243.189	45.9649	1.15622	0.800083	Dextral	4
	39881.6	1.1116	237.764	213.893	23.8704	1.0765	0.847916	36197	1.39551	255.262	182.917	72.3452	1.27423	0.710133	sinistral	4
	33795.5	1.06287	214.276	201.601	12.6755	1.07929	0.856353	28237.1	1.55115	238.609	153.827	84.7825	1.26477	0.642025	Dextral	4.5
	38598.5	1.17676	241.235	205	36.2352	1.20959	0.784807	37509.1	1.42807	262.99	184.157	78.8322	1.30097	0.701306	sinistral	4.5
	79767.9	1.0878	334.035	307.074	26.9607	1.19322	0.861919	67639.3	1.42264	354.427	249.134	105.294	1.29638	0.72241	sinistral	4.5
1338A-5H-5-119/122
	33432.3	1.10935	217.539	196.096	21.4429	1.04249	0.856638	28919.8	1.08014	199.629	184.817	14.812	1.04406	0.886564	sinistral	4
	44829.8	1.17635	259.449	220.555	38.8943	1.12806	0.809298	40806.3	1.33866	264.711	197.744	66.9674	1.14583	0.734957	sinistral	4
	102887	1.04044	369.842	355.466	14.3763	1.05762	0.902349	94525.6	1.32327	401.958	303.76	98.1973	1.2758	0.723972	sinistral	4	2.4263	-1.38724	29.4285
	52460.4	1.12208	274.257	244.418	29.8395	1.06926	0.82674	58788.6	1.23427	305.119	247.206	57.9129	1.2837	0.791196	sinistral	4	1.12097	-1.3603	29.46
	88396	1.13025	357.8	316.567	41.2322	1.13215	0.83223	79801.8	1.44949	385.796	266.16	119.636	1.2991	0.662743	sinistral	4.5	1.99589	-1.2845	29.5366
	85868.6	1.13234	352.336	311.157	41.1784	1.11636	0.853749	71919.5	1.38628	359.737	259.498	100.239	1.30935	0.750847	sinistral	5
	40845.1	1.12116	241.638	215.525	26.1131	1.0526	0.848297	35315.8	1.18375	232.607	196.5	36.1064	1.37115	0.707826	sinistral	4.5
	56106.3	1.10246	280.898	254.791	26.1069	1.05723	0.863873	58173.7	1.15178	293.469	254.795	38.674	1.27006	0.748393	sinistral	4
	71401.4	1.10109	316.855	287.764	29.0905	1.08762	0.85155	67082.5	1.27002	331.513	261.029	70.484	1.26612	0.729993	sinistral	4	2.1055	-1.30116	29.5171
	97145	1.08499	366.901	338.161	28.74	1.06974	0.864312	86435	1.28988	378.95	293.788	85.1621	1.31503	0.698403	sinistral	4
	78659.2	1.0614	326.747	307.844	18.9031	1.25835	0.845675	71793.6	1.40692	363.054	258.048	105.005	1.36029	0.696361	sinistral	4
	48446.6	1.05223	255.301	242.628	12.6727	1.05508	0.896782	48209.4	1.12817	264.234	234.215	30.0192	1.14449	0.821699	sinistral	4
	75139.2	1.14658	331.852	289.427	42.4253	1.07236	0.844701	66322.4	1.27841	329.11	257.437	71.6726	1.13027	0.757596	sinistral	4.5
	114101	1.1378	407.456	358.11	49.3463	1.16265	0.860652	113559	1.19168	416.732	349.702	67.0299	1.37009	0.757176	sinistral	4.5	2.44983	-1.32547	29.4919
	65638.2	1.1273	307.359	272.651	34.7085	1.19404	0.855046	59064.6	1.21035	302.951	250.3	52.6516	1.19596	0.795808	sinistral	4.5
1338A-5H-5-134/139
	57825.1	1.06471	281.018	263.94	17.0786	1.09889	0.870937	48282	1.40966	296.311	210.2	86.1111	1.25937	0.716563	sinistral	4.5
	43377.3	1.07765	244.586	226.961	17.6244	1.10724	0.863084	37044.3	1.21	240.525	198.782	41.7436	1.21356	0.827996	sinistral	4
	44815.3	1.09297	250.388	229.09	21.2981	1.11374	0.882205	40109.1	1.2389	251.661	203.132	48.5289	1.07739	0.784223	sinistral	4.5
	54653.8	1.06373	272.32	256.005	16.315	1.0592	0.892163	50639.9	1.27033	287.399	226.239	61.1603	1.17702	0.8133	sinistral	4
	150506	1.14635	469.695	409.731	59.9639	1.10611	0.805762	148158	1.25636	489.285	389.448	99.8375	1.26051	0.782573	sinistral	4.5	2.7272	-0.712035	30.1207
	56958.4	1.08847	281.399	258.528	22.871	1.08033	0.867549	52208.7	1.1632	278.929	239.795	39.1335	1.09766	0.861906	sinistral	4.5
	63799.8	1.08955	298.185	273.677	24.508	1.1236	0.862425	57539.4	1.14402	290.052	253.537	36.5153	1.16257	0.78848	sinistral	4.5
	52044	1.0964	270.392	246.618	23.7744	1.12302	0.832314	48151.3	1.15322	266.163	230.801	35.3625	1.0889	0.830851	sinistral	4
	125939	1.06548	413.772	388.345	25.4276	1.09683	0.911102	109191	1.23659	417.055	337.263	79.7922	1.41433	0.783996	sinistral	5	2.83939	-1.05878	29.7647
	62967	1.05597	291.766	276.3	15.4658	1.09358	0.883205	54929.7	1.16783	287.033	245.784	41.2489	1.17811	0.839991	sinistral	4
	43290.1	1.07543	243.87	226.765	17.105	1.05857	0.858789	39687.9	1.09237	235.639	215.713	19.926	1.08269	0.880663	sinistral	4
	104538	1.0516	374.741	356.353	18.3872	1.06599	0.87365	101444	1.09543	378.347	345.386	32.9608	1.3084	0.802988	sinistral	4	1.73601	-0.406386	30.4363
	74461.4	1.03332	314.262	304.127	10.1346	1.12114	0.87048	71159.3	1.12158	320.215	285.503	34.7114	1.15818	0.811766	sinistral	4.5	1.18872	-0.548324	30.2904
	82527.7	1.06336	335.142	315.174	19.9681	1.08662	0.84453	75139.2	1.14918	333.027	289.796	43.2316	1.19634	0.842286	sinistral	4
	100476	1.13879	382.469	335.855	46.6134	1.07716	0.817527	89955	1.42521	408.665	286.741	121.924	1.3112	0.720311	sinistral	4
	59519.7	1.13881	294.432	258.543	35.8894	1.13047	0.846628	58551.4	1.15954	294.892	254.319	40.5733	1.1115	0.799772	sinistral	4.5
	54363.2	1.10056	276.656	251.378	25.2786	1.09282	0.869837	49114.8	1.22119	278.121	227.746	50.3742	1.23062	0.824778	sinistral	4
	93542.7	1.08244	360.582	333.118	27.4636	1.11833	0.848374	91736.8	1.21465	377.301	310.624	66.6766	1.15462	0.835435	sinistral	4
	77318	1.04838	321.71	306.863	14.8465	1.08332	0.907934	80828.3	1.18108	349.108	295.583	53.5246	1.12078	0.835425	sinistral	4.5
	92734.2	1.20185	378.135	314.628	63.5063	1.20731	0.76769	82784.4	1.24463	364.776	293.08	71.6958	1.42565	0.765573	sinistral	4.5
	43503.2	1.06981	245.314	229.306	16.0083	1.07127	0.907049	41358.3	1.15019	246.6	214.4	32.2003	1.10757	0.851601	sinistral	4	0.239706	-0.581296	30.2636
	72640.9	1.01624	307.691	302.775	4.91639	1.09485	0.911546	66240.1	1.11466	307.641	275.996	31.6452	1.19123	0.8823	sinistral	4
	90293.9	1.1727	367.888	313.71	54.1789	1.10392	0.802016	90419.8	1.17166	367.832	313.941	53.8904	1.07498	0.837569	sinistral	4
	77613.4	1.08431	328.055	302.548	25.507	1.13412	0.871966	74766.4	1.1791	336.634	285.501	51.1331	1.2837	0.825669	Dextral	4
	81762.7	1.05733	332.172	314.16	18.0118	1.08836	0.88265	76504.6	1.19183	342.67	287.515	55.1552	1.20596	0.818164	sinistral	5
	53695.1	1.03183	267.042	258.804	8.23773	1.08549	0.870604	51477.6	1.18546	279.485	235.761	43.7246	1.09076	0.819806	sinistral	4
	44437.6	1.12551	253.144	224.916	28.2282	1.10094	0.830345	46258.1	1.12328	257.834	229.537	28.2967	1.10679	0.853043	sinistral	4
	50925.6	1.10562	268.811	243.132	25.6794	1.15761	0.871479	45309.2	1.34193	280.338	208.906	71.4323	1.18655	0.742046	sinistral	4
1338A-5H-5-142/145
	83283.1	1.1572	351.829	304.035	47.7939	1.13847	0.802035	86091.3	1.1312	353.419	312.429	40.9895	1.14284	0.843485	sinistral	4
	50010.5	1.10198	265.244	240.699	24.5454	1.05353	0.867547	57069.8	1.09732	283.483	258.34	25.1426	1.12461	0.842957	sinistral	4
	48010.9	1.06782	256.221	239.949	16.2727	1.08985	0.875535	44500.6	1.20233	262.035	217.94	44.0948	1.17787	0.798313	sinistral	4
	49540.9	1.1249	266.879	237.246	29.6329	1.08198	0.844958	43648.4	1.40166	281.795	201.044	80.751	1.23864	0.736175	sinistral	4.5
	60163.7	1.12625	294.061	261.098	32.9627	1.04424	0.832172	65901.2	1.18498	315.903	266.59	49.3125	1.12487	0.778012	sinistral	4	1.41502	-1.16279	29.6652
	49337.5	1.04287	256.371	245.832	10.5391	1.09129	0.907331	44316.6	1.20773	261.927	216.875	45.0521	1.17694	0.801274	sinistral	4
	47710.7	1.12317	261.709	233.009	28.6998	1.0701	0.863353	45372.1	1.15232	258.894	224.673	34.2217	1.14157	0.838098	sinistral	4
	45769.1	1.09719	253.186	230.758	22.4279	1.07565	0.858092	41629.4	1.14465	246.826	215.633	31.1923	1.16794	0.755681	sinistral	4.5
	35945.2	1.08287	223.127	206.051	17.0756	1.06893	0.872449	38395.1	1.10978	234.182	211.018	23.165	1.16603	0.854012	sinistral	4
	80992.9	1.09272	336.311	307.775	28.5356	1.19452	0.829417	82222.7	1.11523	343.548	308.052	35.4963	1.3961	0.810976	sinistral	3	2.00321	-1.25922	29.5596
	91920.8	1.02304	346.402	338.601	7.80073	1.0987	0.907634	96602.7	1.21689	389.565	320.132	69.4337	1.285	0.770848	sinistral	5
	113820	1.08863	398.212	365.792	32.4194	1.1086	0.846172	109695	1.1243	397.997	353.994	44.0026	1.35717	0.717217	sinistral	4	2.57559	-0.425947	30.4191
	54261.6	1.05265	269.961	256.458	13.5026	1.06237	0.912961	46892.4	1.26902	276.266	217.7	58.5654	1.14066	0.789147	sinistral	4.5
	103391	1.09976	381.134	346.561	34.5724	1.12441	0.848056	99401.3	1.05437	366.185	347.302	18.8825	1.20962	0.870861	sinistral	4.5
	41130.7	1.06516	236.771	222.287	14.4836	1.06143	0.86497	45183.3	1.25126	269.58	215.446	54.1335	1.23784	0.755739	sinistral	4
	80775	1.10136	337.124	306.099	31.0247	1.07523	0.865597	77913.6	1.18233	344.757	291.591	53.1657	1.23264	0.818763	sinistral	4
	41048.4	1.07482	237.761	221.211	16.55	1.08364	0.874511	37005.5	1.21259	240.66	198.467	42.193	1.17213	0.818843	Dextral	4.5
	46703.6	1.04847	250.127	238.563	11.5641	1.07905	0.899699	45163.9	1.0472	246.108	235.016	11.0928	1.15177	0.863627	sinistral	4	1.0534	-1.13953	29.6886
	133831	1.07858	429.634	398.335	31.2993	1.40634	0.891091	145253	1.17063	467.148	399.056	68.0917	1.21171	0.837702	sinistral	4.5	1.91939	-0.858644	29.9736
	88129.7	1.21094	369.013	304.733	64.2799	1.1167	0.812848	87936	1.33666	391.196	292.667	98.5291	1.38938	0.720828	sinistral	4
	54832.9	1.06351	273.293	256.973	16.3198	1.11311	0.900007	45735.2	1.36446	283.533	207.799	75.7345	1.14724	0.762723	Dextral	4
	27128.4	1.06396	192.218	180.664	11.5545	1.08051	0.877387	24959.3	1.1497	191.765	166.796	24.9696	1.0934	0.834285	sinistral	4
	100554	1.12162	379.349	338.217	41.1324	1.0581	0.872004	96108.9	1.33214	407.161	305.644	101.517	1.28714	0.767172	sinistral	4
	52058.6	1.08842	270.353	248.389	21.9636	1.09805	0.879003	51191.9	1.14049	273.346	239.674	33.6719	1.19602	0.857171	sinistral	4
	42099.1	1.10327	243.614	220.81	22.8037	1.06935	0.842498	39223.1	1.3043	256.051	196.313	59.738	1.10656	0.77109	Dextral	4
	35151.2	1.05375	217.723	206.617	11.1064	1.08315	0.863447	32434.9	1.19176	222.573	186.76	35.8131	1.09475	0.828931	sinistral	4
	33146.7	1.02858	208.842	203.04	5.80199	1.05449	0.904641	29263.6	1.23293	214.916	174.313	40.6024	1.07775	0.814473	sinistral	4
	38869.6	1.06973	230.504	215.48	15.0248	1.06212	0.892392	36511.7	1.15649	232.928	201.409	31.5191	1.12202	0.825368	sinistral	4.5
	62521.6	1.06207	291.132	274.116	17.0156	1.10023	0.887361	56019.1	1.26867	302.991	238.826	64.165	1.20379	0.772138	sinistral	4.5
1338A-5H-6-12/15
	94729	1.12877	369.593	327.431	42.1622	1.18634	0.846216	99924.2	1.19717	391.963	327.408	64.5545	1.26269	0.781759	sinistral	4.5
	72631.2	1.0855	317.649	292.628	25.0211	1.0912	0.822562	73386.5	1.16533	330.989	284.029	46.9597	1.11338	0.832065	sinistral	4
	48427.3	1.03034	252.592	245.154	7.43755	1.17599	0.844162	45338.2	1.16279	261.499	224.889	36.6098	1.42838	0.63301	Dextral	4
	107778	1.18433	404.303	341.375	62.9271	1.20359	0.789424	101081	1.25751	404.722	321.845	82.8777	1.40772	0.781558	sinistral	4
	160122	1.26306	508.662	402.722	105.94	1.12136	0.758249	165762	1.32885	532.11	400.43	131.68	1.25052	0.749235	sinistral	5	2.0734	-0.508152	30.3369
	45420.5	1.09606	252.166	230.067	22.0999	1.11494	0.873153	44142.3	1.21486	262.379	215.974	46.4051	1.14477	0.829199	sinistral	4
	83864.1	1.05351	336.209	319.133	17.0762	1.08898	0.882217	78998.1	1.129	338.27	299.618	38.6519	1.23026	0.834325	sinistral	4
	181203	1.02679	487.907	475.176	12.7312	1.10813	0.841097	182684	1.16234	522.732	449.725	73.0069	1.22721	0.775453	sinistral	5	2.78642	-1.26488	29.5573
	72878.1	1.16981	329.926	282.034	47.8915	1.07563	0.833364	71469.2	1.20594	332.813	275.978	56.835	1.29125	0.830021	sinistral	3.5
	77879.7	1.05113	323.264	307.54	15.7238	1.0938	0.903896	79554.9	1.13287	340.519	300.581	39.9382	1.21167	0.788434	Dextral	4
	64129.1	1.07151	296.802	276.995	19.8068	1.10383	0.846262	61684	1.15708	303.251	262.082	41.1688	1.29146	0.832479	sinistral	4
	85515.1	1.15213	354.768	307.924	46.8446	1.20133	0.851706	85442.5	1.23283	368.867	299.203	69.6641	1.43615	0.755912	sinistral	4	1.97204	-0.903872	29.93
	40060.7	1.07598	235.088	218.488	16.6005	1.11761	0.830422	37392.9	1.11061	230.216	207.288	22.9276	1.06573	0.828874	sinistral	4
	79850.3	1.05183	327.366	311.234	16.132	1.08199	0.913501	77516.5	1.11162	333.684	300.178	33.5063	1.31008	0.795474	sinistral	4.5
	39566.8	1.11172	237.257	213.415	23.8426	1.1145	0.811724	35722.5	1.34476	249.639	185.638	64.0013	1.26316	0.723847	sinistral	4.5
	69566.4	1.01335	300.211	296.256	3.95495	1.12081	0.905226	72098.6	1.18115	330.212	279.567	50.6446	1.19613	0.823443	Dextral	4
	43028.7	1.03306	238.424	230.794	7.62998	1.08001	0.886213	40370.6	1.20131	249.839	207.973	41.8661	1.1648	0.816791	sinistral	4	0.801084	-0.942193	29.8893
	50107.3	1.16337	273.041	234.698	38.3425	1.1014	0.799601	44917	1.15081	257.185	223.483	33.7025	1.21905	0.738271	sinistral	4.5	0.932008	-0.607721	30.2379
	87679.4	1.10892	352.867	318.207	34.6606	1.0992	0.854165	75928.4	1.34238	363.351	270.677	92.6743	1.25358	0.756545	Dextral	4
	63906.3	1.0932	298.568	273.113	25.4551	1.06802	0.868299	56726	1.05438	276.247	262	14.2464	1.06458	0.870591	sinistral	4
	94201.2	1.01919	350.097	343.505	6.59176	1.09144	0.926545	87858.5	1.10568	352.845	319.12	33.7243	1.11538	0.823909	sinistral	4.5
	53719.3	1.25187	293.467	234.423	59.0445	1.0945	0.818205	57825.1	1.16517	294.644	252.876	41.7675	1.23963	0.811422	sinistral	4
	61713	1.14632	300.769	262.378	38.3916	1.07877	0.805342	64003.2	1.17944	311.754	264.323	47.4309	1.22133	0.802794	sinistral	4
	121823	1.17929	428.488	363.344	65.144	1.07702	0.813558	123625	1.21536	439.479	361.604	77.8759	1.2224	0.82899	sinistral	4.5	2.39724	-1.33468	29.4844
	71633.8	1.23207	336.302	272.956	63.3459	1.13471	0.792396	66366	1.36548	342.225	250.625	91.5996	1.26986	0.748785	sinistral	4.5
1338A-5H-6-26/29
	61548.4	1.20948	308.442	255.021	53.4211	1.13485	0.795927	53206.1	1.34872	305.375	226.419	78.9561	1.2243	0.719434	sinistral	4.5
	58377.1	1.17881	297.047	251.989	45.0578	1.46377	0.729865	48025.4	1.43518	299.583	208.742	90.8412	1.59983	0.732282	Dextral	4.5
	114997	1.17405	415.661	354.04	61.6206	1.1348	0.791018	112096	1.26011	426.789	338.692	88.0979	1.2739	0.771485	sinistral	4.5
	95469.8	1.05644	359.011	339.833	19.1788	1.08802	0.897292	86449.6	1.25185	372.886	297.867	75.0187	1.20526	0.810624	sinistral	4
	108513	1.07219	386.344	360.332	26.0122	1.15726	0.842961	99343.2	1.2052	391.986	325.245	66.7412	1.16695	0.775806	sinistral	4.5
	90850.7	1.07785	353.906	328.344	25.5617	1.20233	0.846868	82096.8	1.22237	359.741	294.298	65.443	1.25835	0.792079	sinistral	4.5
	45711	1.13594	257.498	226.682	30.8159	1.11694	0.826569	42854.4	1.2356	260.864	211.124	49.7404	1.17826	0.7859	Dextral	4
	105192	1.03309	372.78	360.839	11.9408	1.07738	0.874791	99343.2	1.03424	362.984	350.967	12.0165	1.21178	0.918414	sinistral	4.5	2.29267	-1.29501	29.5283
	132654	1.1222	435.992	388.514	47.4782	1.09355	0.865907	126292	1.19077	440.969	370.321	70.6479	1.3178	0.834216	sinistral	5
	89102.9	1.14973	362.397	315.203	47.1943	1.11528	0.848541	79245	1.30081	364.171	279.958	84.2131	1.20242	0.77614	sinistral	4.5
	76320.6	1.10817	328.937	296.828	32.109	1.27673	0.828253	60851.2	1.34277	327.809	244.129	83.6799	1.53033	0.753973	sinistral	5	1.27075	-0.482748	30.3666
	132737	1.01437	414.482	408.61	5.8725	1.05302	0.900567	145219	1.11735	456.514	408.567	47.9471	1.16769	0.797011	sinistral	4	2.20265	-1.13485	29.6949
	137535	1.12651	445.31	395.299	50.0107	1.25438	0.802544	116522	1.27083	437.771	344.477	93.2941	1.2343	0.751598	sinistral	4
	79438.7	1.06768	329.164	308.298	20.8664	1.1427	0.897278	63214	1.38139	335.091	242.575	92.5155	1.29153	0.685412	sinistral	4
	56987.5	1.0515	276.954	263.389	13.5646	1.09188	0.853618	46689.1	1.29273	278.178	215.187	62.9914	1.16971	0.763222	Dextral	4.5
	68447.9	1.04444	302.715	289.836	12.8792	1.37153	0.783682	76369	1.16457	337.721	289.996	47.7256	1.143	0.772931	sinistral	4
	130582	1.13029	434.111	384.069	50.0417	1.12768	0.804969	107797	1.2895	423.768	328.631	95.1373	1.18736	0.73705	sinistral	4.5	2.30836	-1.35353	29.4684
1338A-5H-6-40/43
	34492.7	1.10166	220.491	200.145	20.3464	1.08087	0.840385	31597.3	1.21381	221.895	182.808	39.0866	1.14685	0.801958	sinistral	4
	96520.4	1.0409	358.528	344.442	14.0862	1.08043	0.869526	95276.1	1.15175	375.092	325.671	49.4213	1.28503	0.853238	sinistral	4
	62608.8	1.04004	288.563	277.454	11.1097	1.09203	0.88778	56851.9	1.21956	299.541	245.614	53.9273	1.24565	0.821153	sinistral	4
	63310.8	1.03863	290.208	279.415	10.7929	1.21057	0.85687	52247.4	1.27773	292.63	229.023	63.6069	1.19453	0.759943	sinistral	4
	51511.5	1.01482	258.936	255.154	3.78252	1.0957	0.872771	42801.1	1.28214	265.471	207.053	58.4181	1.1782	0.793534	sinistral	4
	91978.9	1.03986	350.112	336.69	13.4218	1.11641	0.87793	84474.1	1.17163	355.523	303.444	52.0794	1.14645	0.827628	sinistral	4
	74626	1.04707	316.416	302.19	14.2254	1.15268	0.857064	70249	1.24827	335.446	268.729	66.7169	1.29339	0.711784	sinistral	4
	97759.9	1.07659	366.548	340.471	26.0775	1.10313	0.867431	86696.5	1.35081	389.205	288.128	101.077	1.501	0.705143	sinistral	4
	37305.7	1.04305	222.988	213.785	9.20288	1.12933	0.880355	34153.8	1.20219	229.548	190.942	38.6061	1.13458	0.808997	sinistral	4
	73580.2	1.03011	311.252	302.154	9.09799	1.10006	0.893296	72776.4	1.14542	326.964	285.452	41.5117	1.17317	0.830055	sinistral	4.5
	57747.6	1.10724	286.126	258.415	27.7118	1.08586	0.819296	50020.2	1.16226	272.759	234.68	38.0786	1.10113	0.831494	sinistral	4
	96573.7	1.15999	378.401	326.21	52.1918	1.15835	0.75475	92104.7	1.3526	400.036	295.753	104.284	1.25418	0.726498	sinistral	4
	75187.6	1.14971	332.836	289.496	43.3404	1.10281	0.839716	73396.2	1.21273	338.35	278.998	59.352	1.24388	0.820793	sinistral	4.5
	35151.2	1.02434	214.675	209.574	5.10046	1.08069	0.871273	29742.9	1.30596	223.944	171.478	52.4657	1.15765	0.752864	sinistral	4
	91790	1.12717	363.764	322.724	41.0395	1.1655	0.871015	78141.1	1.34865	368.111	272.948	95.1631	1.34305	0.745877	sinistral	4.5	1.86427	-1.65059	29.1582
	35780.6	1.0823	222.523	205.602	16.9212	1.07147	0.83834	30110.9	1.30842	224.519	171.595	52.9236	1.09389	0.786304	sinistral	4
	75381.3	1.11468	327.97	294.228	33.7412	1.09716	0.850656	69275.9	1.08576	310.289	285.78	24.5095	1.13654	0.837173	sinistral	4
	52136	1.05706	265.245	250.928	14.3172	1.08143	0.873013	48616.1	1.17709	271.131	230.341	40.7904	1.37259	0.803719	sinistral	4
	63315.7	1.04277	290.823	278.894	11.9291	1.12651	0.857536	64434.1	1.20624	315.307	261.397	53.9108	1.13609	0.7717	sinistral	4	0.45767	-0.65041	30.1888
	145897	1.15263	463.188	401.852	61.3364	1.22846	0.835888	142875	1.24344	478.909	385.15	93.7593	1.32835	0.782017	sinistral	4.5	2.75051	-1.41755	29.3964
	101720	1.10083	378.801	344.106	34.6952	1.31212	0.775512	94201.2	1.09165	362.217	331.807	30.4102	1.19103	0.826416	sinistral	4	1.25157	-0.836537	29.9948
	92235.5	1.08569	358.099	329.837	28.2626	1.21649	0.851883	85941.2	1.24862	371.674	297.668	74.0062	1.35796	0.734003	sinistral	4
	32473.7	1.04297	208.002	199.431	8.57028	1.08817	0.877234	32735.1	1.15398	220.188	190.808	29.3803	1.09118	0.849783	sinistral	4
	147843	1.21667	479.884	394.424	85.4599	1.2888	0.761805	133826	1.41804	495.733	349.589	146.144	1.48943	0.726182	sinistral	5
	54755.4	1.05718	271.845	257.141	14.7036	1.11768	0.874512	55384.9	1.14716	284.734	248.208	36.5254	1.08167	0.851809	sinistral	4
	44718.5	1.03094	242.729	235.445	7.28465	1.10421	0.888933	39760.5	1.20513	248.39	206.111	42.2789	1.21743	0.791353	sinistral	4	0.249887	-0.940588	29.8871
	86701.3	1.08205	346.682	320.394	26.2877	1.25443	0.814782	87960.2	1.15236	360.01	312.41	47.6003	1.18151	0.778895	sinistral	4.5
	96555.6	1.04753	359.462	343.154	16.3085	1.24339	0.891596	98428.1	1.11165	373.833	336.286	37.5469	1.22581	0.829204	sinistral	4.5
	35214.1	1.05921	218.861	206.626	12.2345	1.136	0.862369	31500.5	1.23947	223.43	180.263	43.167	1.08739	0.774597	sinistral	4
	68128.4	1.23299	327.879	265.922	61.9571	1.15934	0.745292	61863.1	1.5182	348.413	229.49	118.923	1.27964	0.657884	sinistral	5
1338A-5H-6-54/57
	42418.6	1.1425	249.688	218.545	31.1426	1.27019	0.790984	35054.3	1.53257	262.846	171.506	91.3395	1.22646	0.663699	sinistral	4
	84992.2	1.13113	350.615	309.968	40.6469	1.30379	0.797229	72481.1	1.14408	326.867	285.704	41.1629	1.24344	0.829762	sinistral	5	0.951922	-0.995746	29.8305
	41334.1	1.08199	239.349	221.213	18.1362	1.35183	0.736342	39731.5	1.09988	236.078	214.64	21.438	1.06342	0.866098	sinistral	4
	91310.7	1.0966	357.44	325.954	31.4859	1.10609	0.825831	79361.2	1.24658	358.121	287.284	70.8373	1.33047	0.779839	sinistral	4
	65194.3	1.07341	299.763	279.262	20.5008	1.15991	0.854403	55200.9	1.31729	306.424	232.616	73.8075	1.3576	0.735543	sinistral	4
	58367.4	1.06127	281.529	265.275	16.2541	1.14647	0.859271	49400.4	1.30389	288.276	221.09	67.1868	1.32177	0.777642	sinistral	4
	94240	1.08446	361.623	333.459	28.1636	1.30717	0.819137	83268.5	1.27382	370.261	290.67	79.5912	1.30338	0.776977	Dextral	4
	100341	1.15463	384.846	333.308	51.5379	1.1627	0.818412	90095.4	1.32799	392.651	295.672	96.9784	1.32242	0.743731	sinistral	4
	105843	1.13906	393.452	345.418	48.0344	1.77242	0.851579	109700	1.19936	411.63	343.207	68.4229	1.23846	0.821899	sinistral	4
	64613.2	1.15567	309.056	267.425	41.6308	1.14032	0.820747	57500.7	1.28655	308.499	239.787	68.7117	1.34143	0.762392	sinistral	4
	71556.3	1.05029	309.775	294.941	14.8338	1.10455	0.905433	69939.2	1.18644	328.292	276.703	51.5894	1.3336	0.817229	sinistral	4.5
	131856	1.02961	416.461	404.483	11.9776	1.32536	0.816079	109002	1.38649	442.194	318.929	123.264	1.37116	0.715094	sinistral	5	2.23659	-1.36074	29.4547
	68782	1.09851	310.58	282.728	27.852	1.12245	0.868344	65688.1	1.09062	302.512	277.375	25.1364	1.12316	0.861007	sinistral	4	0.566074	-0.826449	30.0059
	59292.2	1.09054	288.754	264.779	23.9742	1.1083	0.839636	55530.1	1.3277	307.639	231.708	75.9316	1.16092	0.762469	sinistral	4
	110668	1.06563	388.284	364.369	23.9153	1.1136	0.89078	103551	1.21603	401.088	329.835	71.2534	1.16849	0.774584	sinistral	4.5	1.389	-1.43078	29.3859
	62831.5	1.13831	302.46	265.709	36.7512	1.13551	0.819959	55752.8	1.61501	343.272	212.55	130.721	1.8297	0.498929	sinistral	4.5
	41411.5	1.05927	236.795	223.545	13.2503	1.06311	0.855345	40588.4	1.1344	243.379	214.544	28.8343	1.22538	0.849756	sinistral	4	-0.0802125	-0.653183	30.1874
	95276.1	1.16095	376.941	324.682	52.2587	1.25637	0.822094	85752.4	1.31775	383.831	291.278	92.5531	1.35519	0.765255	sinistral	4.5
	112682	1.07867	393.916	365.185	28.7303	1.12617	0.885835	95184.1	1.29064	399.341	309.412	89.9285	1.35027	0.771537	sinistral	4.5
1338A-5H-6-67/70
	40636.9	1.02419	231.358	225.894	5.46375	1.10137	0.882278	35698.3	1.2826	242.351	188.953	53.3978	1.15716	0.787833	sinistral	4
	55980.4	1.10017	280.431	254.897	25.534	1.08111	0.886425	49492.4	1.21882	279.189	229.065	50.1242	1.31351	0.786893	Dextral	4.5
	46311.4	1.07046	251.735	235.165	16.5703	1.07372	0.848322	41561.6	1.09438	241.484	220.658	20.826	1.1324	0.895588	sinistral	4	0.772484	-0.811981	30.0222
	82706.9	1.09425	340.401	311.081	29.32	1.10599	0.853531	84043.2	1.21716	362.234	297.606	64.628	1.17494	0.80623	sinistral	4.5	1.50756	-1.41956	29.3964
	56866.4	1.10398	283.159	256.489	26.6703	1.07304	0.864358	62967	1.14317	303.29	265.306	37.9836	1.15382	0.82649	sinistral	5
	58067.2	1.13033	290.394	256.912	33.4824	1.11398	0.840634	50843.3	1.28077	288.415	225.189	63.2266	1.14714	0.766862	sinistral	4	0.487253	-0.704204	30.1343
	61316	1.19638	306.561	256.241	50.3207	1.16331	0.778087	48926	1.4088	297.833	211.41	86.4239	1.21128	0.704613	sinistral	4
	73769	1.14108	327.962	287.413	40.5488	1.09177	0.827912	67445.7	1.36238	345.973	253.948	92.0247	1.3373	0.736106	sinistral	4.5
	66956.7	1.15476	314.06	271.97	42.09	1.07194	0.815105	65387.9	1.27553	327.492	256.749	70.7426	1.17048	0.796522	sinistral	4
	70050.5	1.10241	314.051	284.878	29.1731	1.05521	0.833112	66303	1.22535	322.54	263.222	59.318	1.12173	0.826721	sinistral	4
	104892	1.11677	387.175	346.691	40.484	1.11693	0.826075	100229	1.30548	410.754	314.639	96.1148	1.3082	0.717599	sinistral	4.5	2.57727	-1.67705	29.1323
	46873	1.0812	254.819	235.682	19.1373	1.10905	0.855565	41116.2	1.37272	269.283	196.168	73.1152	1.16204	0.748638	sinistral	4
	80179.5	1.18647	348.742	293.931	54.8106	1.14546	0.822672	76524	1.36285	367.644	269.761	97.883	1.45146	0.722767	sinistral	4.5
	55234.8	1.16916	289.124	247.293	41.8312	1.06863	0.829359	54290.6	1.27616	297.931	233.459	64.4713	1.15682	0.780451	sinistral	3.5
	159250	1.12553	480.694	427.083	53.6116	1.22406	0.811453	155057	1.25153	498.962	398.681	100.281	1.26881	0.775923	sinistral	4.5	2.69566	-1.4599	29.3557
	102064	1.12737	383.445	340.124	43.3205	1.11855	0.855298	93460.4	1.3427	401.628	299.12	102.508	1.24319	0.752579	sinistral	4
1338A-5H-6-81/84
	89112.5	1.05583	346.758	328.422	18.3361	1.07478	0.890366	88604.2	1.11701	355.59	318.342	37.248	1.15477	0.870787	sinistral	4.5
	59989.4	1.13701	296.345	260.635	35.7106	1.15182	0.823914	53099.5	1.41789	311.615	219.773	91.8416	1.21608	0.719555	sinistral	4
	94482	1.03185	352.875	341.983	10.8918	1.14075	0.86417	84236.9	1.22305	363.801	297.453	66.3479	1.31634	0.77883	sinistral	4.5
	114115	1.18683	415.962	350.483	65.4792	1.11537	0.814936	105236	1.30914	421.424	321.909	99.5154	1.31863	0.749028	sinistral	4.5	2.59215	-1.48527	29.331
	92075.7	1.14629	367.242	320.373	46.8687	1.1478	0.823568	97933.2	1.1806	386.112	327.048	59.0641	1.55342	0.744503	sinistral	4
	74219.3	1.07592	319.42	296.881	22.5385	1.11168	0.824921	69401.7	1.15937	320.865	276.759	44.1067	1.24091	0.828775	sinistral	4
	43188.5	1.04835	240.754	229.651	11.1035	1.06926	0.856942	43595.2	1.1382	252.85	222.148	30.7015	1.16386	0.832142	sinistral	4	0.655481	-0.819902	30.0173
	83258.9	1.0515	334.392	318.014	16.3779	1.09643	0.89313	73391.4	1.4445	369.613	255.876	113.737	1.23231	0.70203	sinistral	4.5
	79990.7	1.08339	332.664	307.057	25.6068	1.13907	0.852609	83147.5	1.18004	354.478	300.396	54.0819	1.21101	0.769072	sinistral	4
	48514.4	1.06346	256.96	241.627	15.3338	1.08733	0.863568	48286.8	1.25305	278.579	222.321	56.2581	1.5053	0.728791	sinistral	4
	58914.5	1.1196	290.159	259.162	30.9967	1.07392	0.838762	59539.1	1.15753	296.849	256.45	40.3995	1.15447	0.838125	sinistral	4
	84958.3	1.11785	348.433	311.7	36.7338	1.24211	0.808005	72640.9	1.14811	327.214	285.004	42.2107	1.2669	0.852829	sinistral	4
	133981	1.11386	436.914	392.252	44.6628	1.12469	0.821773	141922	1.16571	461.263	395.692	65.5706	1.44866	0.768998	sinistral	4	3.07249	-1.67112	29.1403
	132325	1.1326	437.201	386.014	51.187	1.05843	0.858825	146608	1.31877	498.08	377.686	120.394	1.41179	0.764184	sinistral	4	2.45469	-1.54409	29.2717
	74437.2	1.09681	323.137	294.614	28.523	1.11054	0.857379	63407.6	1.49225	348.97	233.855	115.114	1.3987	0.632449	sinistral	4	1.96913	-1.38937	29.4317
	73735.1	1.18513	334.58	282.314	52.2661	1.13666	0.809865	62003.5	1.39769	334.564	239.37	95.1939	1.2141	0.712761	sinistral	5
	54716.7	1.12361	280.478	249.621	30.8567	1.21656	0.812587	48703.2	1.30525	286.218	219.282	66.9354	1.15335	0.768459	sinistral	4.5
	73967.5	1.09036	321.075	294.467	26.6081	1.1213	0.847313	66985.7	1.2534	329.055	262.53	66.5251	1.17513	0.749889	sinistral	4
	90574.7	1.04045	346.677	333.199	13.4778	1.09793	0.886492	97028.8	1.19478	385.256	322.448	62.8079	1.16063	0.746173	sinistral	4
	30178.7	1.16271	211.666	182.046	29.6202	1.05383	0.820634	26053.5	1.36774	213.557	156.138	57.4188	1.09273	0.735136	Dextral	4
	100713	1.07982	372.437	344.908	27.5291	1.11601	0.856296	88594.5	1.15859	363.206	313.49	49.7156	1.15419	0.834718	sinistral	4.5
	45483.5	1.0542	247.861	235.119	12.7425	1.12727	0.799481	39208.5	1.24043	250.208	201.711	48.497	1.14008	0.78184	sinistral	4
	77802.2	1.14234	336.943	294.958	41.9851	1.10842	0.831167	76935.5	1.18141	342.322	289.758	52.5643	1.31659	0.797348	sinistral	4
	109714	1.13169	398.304	351.955	46.3486	1.13875	0.814081	104514	1.24754	409.225	328.027	81.1981	1.24157	0.782715	sinistral	4.5
	78029.8	1.02408	319.643	312.129	7.51481	1.11819	0.902613	65794.6	1.37002	341.471	249.245	92.2262	1.27307	0.697493	sinistral	4.5
	59766.6	1.04558	282.73	270.404	12.3263	1.11324	0.866541	52973.7	1.13804	277.787	244.093	33.6943	1.14402	0.863874	sinistral	5
1338A-5H-6-95/98
	87844	1.15433	360.199	312.043	48.1566	1.09472	0.839751	85529.6	1.19591	363.548	303.993	59.5551	1.28676	0.805399	sinistral	4.5
	52363.6	1.04881	265.02	252.686	12.334	1.05233	0.873614	46592.2	1.14922	262.872	228.739	34.1322	1.18513	0.810885	sinistral	4
	86919.2	1.0077	334.775	332.218	2.55657	1.09831	0.89508	84290.1	1.18934	358.111	301.102	57.0098	1.49136	0.760222	sinistral	4
	56358	1.00874	269.706	267.369	2.33773	1.096	0.904007	51879.4	1.06807	265.951	249.001	16.9498	1.0734	0.920408	sinistral	4
	58367.4	1.10498	286.988	259.722	27.2659	1.08724	0.860252	54842.6	1.17018	287.645	245.813	41.8319	1.21604	0.844085	sinistral	4
	87253.3	1.07425	346.17	322.242	23.9274	1.09544	0.885147	87141.9	1.1358	356.179	313.593	42.5861	1.23197	0.784682	sinistral	4
	38298.3	1.09192	231.153	211.693	19.4597	1.07049	0.856143	37751.2	1.03315	223.061	215.904	7.15684	1.04576	0.924742	sinistral	4.5
	57892.9	1.06385	280.51	263.674	16.8357	1.12421	0.894903	57447.4	1.12516	288.211	256.151	32.0608	1.39458	0.645196	sinistral	4
	70360.4	1.08906	312.935	287.343	25.5916	1.09075	0.880384	71033.4	1.21026	332.726	274.921	57.8058	1.28562	0.783561	sinistral	4
	71367.5	1.19785	330.756	276.124	54.6317	1.10529	0.758986	78087.9	1.18034	343.2	290.763	52.4372	1.11799	0.813001	sinistral	4
	57118.2	1.02343	273.274	267.018	6.2566	1.07688	0.907348	52421.7	1.24995	289.609	231.696	57.9125	1.13444	0.788387	sinistral	4.5
	81501.3	1.07076	334.005	311.932	22.0721	1.08937	0.901833	74969.8	1.05774	317.978	300.621	17.3566	1.10067	0.905639	sinistral	4
	101667	1.03904	367.204	353.408	13.7963	1.08936	0.917463	86546.4	1.37977	393.88	285.468	108.412	1.25838	0.725403	sinistral	4.5
	72495.6	1.08751	317.326	291.791	25.5347	1.05821	0.869924	77361.6	1.21348	347.043	285.991	61.0523	1.25498	0.717624	sinistral	4
	42370.2	1.07269	241.069	224.733	16.3367	1.06727	0.858128	41765	1.16704	249.794	214.04	35.7541	1.13832	0.81782	sinistral	4
	56261.2	1.10669	281.815	254.647	27.1679	1.15115	0.858468	44428	1.45154	288.377	198.67	89.7071	1.27271	0.702162	sinistral	4
	55283.2	1.04194	271.073	260.161	10.9115	1.03626	0.910509	53821	1.01448	265.128	261.344	3.78468	1.20249	0.875504	sinistral	4
	52508.9	1.15631	278.444	240.804	37.6408	1.0708	0.825729	47977	1.16623	267.44	229.319	38.1204	1.09108	0.829039	Dextral	4
	95363.2	1.11058	368.012	331.368	36.6441	1.07493	0.841085	102253	1.11338	382.352	343.415	38.9368	1.38052	0.782525	sinistral	4	2.1178	-1.66532	29.1491
	153910	1.11552	468.323	419.824	48.4983	1.15504	0.839558	163342	1.22014	505.48	414.279	91.2011	1.30698	0.689333	sinistral	4.5	2.86865	-1.91483	28.8923
	53448.2	1.13186	277.894	245.52	32.3738	1.06752	0.851191	50025	1.17281	275.19	234.642	40.548	1.24513	0.821052	sinistral	4
	34933.3	1.11939	223.37	199.546	23.8242	1.07089	0.82934	31055	1.15371	214.152	185.619	28.5324	1.07402	0.848453	sinistral	4
	78339.6	1.04574	323.516	309.365	14.1504	1.09455	0.889847	81302.8	1.1288	342.753	303.643	39.1097	1.21539	0.790176	sinistral	4
	79545.2	1.04719	326.088	311.393	14.695	1.09483	0.887171	73154.1	1.26584	345.067	272.6	72.4671	1.16702	0.800354	sinistral	4.5
	94167.3	1.08453	361.106	332.962	28.1439	1.08561	0.862148	91809.4	1.18099	372.623	315.518	57.1053	1.18471	0.824545	sinistral	4
	88124.8	1.05588	345.358	327.081	18.2776	1.138	0.849899	87321.1	1.21366	368.017	303.229	64.7883	1.23946	0.803693	Dextral	4
	46384	1.16652	263.072	225.519	37.5532	1.09028	0.787872	42317	1.21384	256.46	211.28	45.1808	1.14757	0.761226	sinistral	4	-0.154419	-0.448113	30.3991
	67799.1	1.07938	306.178	283.661	22.5165	1.17061	0.860798	58861.2	1.4558	331.74	227.875	103.864	1.28411	0.688706	sinistral	4.5	1.36078	-1.45271	29.3678
	51884.3	1.20883	283.054	234.156	48.8981	1.21478	0.740952	44917	1.54801	300.278	193.977	106.301	1.25839	0.667768	sinistral	4.5
	139578	1.16201	455.595	392.074	63.5205	1.12106	0.828919	132127	1.2268	456.012	371.709	84.3024	1.26135	0.81188	sinistral	4.5	1.76031	-1.73271	29.0805
1338A-5H-6-106/111
	88095.8	1.06566	346.117	324.791	21.3261	1.10666	0.848571	83471.9	1.1683	353.504	302.579	50.9252	1.35939	0.799149	sinistral	4
	62618.4	1.03263	288.105	279.001	9.10393	1.09954	0.889978	57524.9	1.18323	296.126	250.27	45.8562	1.18794	0.812538	sinistral	4
	73207.4	1.12038	324.471	289.609	34.8624	1.14749	0.847192	68782	1.26674	335.426	264.796	70.6306	1.42251	0.750571	sinistral	4
	107129	1.08633	385.979	355.306	30.6721	1.15181	0.836132	117529	1.17246	420.324	358.498	61.8257	1.35642	0.760988	sinistral	4
	89035.1	1.0274	342.835	333.69	9.14415	1.1054	0.885561	78054	1.22611	349.878	285.355	64.5228	1.13783	0.804694	sinistral	4.5
	159541	1.08766	471.476	433.476	38.0004	1.13461	0.845814	144541	1.28944	490.269	380.218	110.051	1.32507	0.742166	sinistral	4
	106635	1.14002	393.668	345.317	48.3509	1.11283	0.834735	101919	1.26335	409.562	324.188	85.3734	1.41652	0.782458	sinistral	4	2.19107	-0.990821	29.8374
	58880.6	1.13367	292.033	257.601	34.4323	1.11374	0.819544	51269.4	1.55215	319.706	205.976	113.73	1.19188	0.671332	sinistral	4
	154631	1.09706	466.537	425.262	41.2753	1.17806	0.817104	151652	1.32933	509.674	383.406	126.268	1.61488	0.756994	sinistral	4	2.66882	-0.816743	30.017
	63673.9	1.14667	305.822	266.705	39.1169	1.14189	0.840691	63979	1.21042	314.689	259.983	54.7064	1.09057	0.822086	sinistral	4
	64163	1.12498	303.71	269.969	33.7411	1.07872	0.797791	67721.7	1.19138	321.025	269.457	51.5686	1.14195	0.793184	sinistral	4
	71575.7	1.06469	312.244	293.273	18.9708	1.0659	0.876621	75613.7	1.22714	344.211	280.499	63.7116	1.12186	0.787513	sinistral	4
	100466	1.05782	369.043	348.87	20.1729	1.09597	0.882824	90705.5	1.25871	384.336	305.341	78.9945	1.3507	0.725942	sinistral	4.5
	72587.6	1.04885	311.951	297.421	14.5298	1.0643	0.868277	65998	1.10045	305.049	277.205	27.8443	1.09074	0.872049	sinistral	4	0.724521	-1.10666	29.7164
	50635.1	1.08971	265.453	243.6	21.8533	1.15555	0.856589	45039.4	1.31657	276.531	210.039	66.4915	1.31651	0.738295	sinistral	4.5
	53254.5	1.12602	277.019	246.017	31.0019	1.14032	0.833914	51743.9	1.04607	262.944	251.364	11.5806	1.21321	0.822194	sinistral	4
	41866.7	1.08784	241.38	221.89	19.4898	1.14322	0.833299	40205.9	1.06706	234.59	219.847	14.743	1.08564	0.876149	sinistral	4
	45134.9	1.09781	252.451	229.959	22.4914	1.1125	0.853366	38182.1	1.09629	231.238	210.927	20.3109	1.09079	0.851436	sinistral	4	0.197633	-1.00397	29.822
	40506.1	1.02604	230.835	224.977	5.8583	1.13044	0.829952	38453.2	1.22846	245.909	200.176	45.7329	1.21379	0.745403	sinistral	4
	55990.1	1.05385	274.543	260.513	14.0295	1.06761	0.920414	53995.3	1.02753	266.468	259.329	7.139	1.15262	0.886735	sinistral	4
	66114.2	1.11291	306.574	275.472	31.1024	1.06455	0.873653	74049.8	1.12787	327.863	290.692	37.1713	1.39314	0.787825	sinistral	4
	34507.2	1.12296	222.812	198.415	24.3962	1.08243	0.819119	31573.1	1.27611	226.772	177.706	49.0662	1.13207	0.763841	sinistral	4
	118115	1.10733	409.19	369.527	39.6627	1.09337	0.858968	115500	1.23628	428.416	346.538	81.8782	1.2616	0.801597	sinistral	4	2.33466	-1.21218	29.6094
	40922.5	1.19977	250.676	208.937	41.7391	1.08452	0.802404	42849.5	1.17782	254.889	216.407	38.4818	1.23051	0.815617	sinistral	4
	64744	1.18845	313.637	263.905	49.732	1.10022	0.801215	64177.5	1.31322	329.859	251.183	78.6767	1.24254	0.773768	Dextral	4
	60594.6	1.07356	288.363	268.604	19.7592	1.08082	0.839965	56101.4	1.28453	304.491	237.044	67.447	1.14683	0.759555	sinistral	4
1338A-5H-6-119/124
	78136.3	1.19149	344.868	289.442	55.4264	1.09068	0.827382	86071.9	1.1841	362.148	305.843	56.3052	1.5814	0.765479	sinistral	4	1.86585	-1.13509	29.6894
	99948.4	1.1226	378.857	337.482	41.3746	1.13776	0.847995	96694.7	1.23847	393.229	317.511	75.7181	1.37583	0.769584	sinistral	5	2.39967	-1.16529	29.6584
	93886.5	1.04824	355.375	339.019	16.3552	1.0898	0.857462	87156.5	1.34872	387.804	287.534	100.269	1.18591	0.722871	sinistral	4	1.54584	-1.02005	29.8078
	100839	1.04226	366.213	351.365	14.8477	1.07806	0.906799	103033	1.15283	389.656	338	51.6555	1.32378	0.832623	sinistral	4.5	1.44454	-0.912656	29.9186
	77928.1	1.09396	330.198	301.837	28.361	1.09822	0.829623	75347.4	1.21387	342.882	282.471	60.4108	1.36118	0.73041	sinistral	4	1.23824	-0.745387	30.0914
1338A-5H-6-133/138
	38521	1.06167	228.73	215.443	13.2872	1.06648	0.853269	31883	1.25709	226.671	180.314	46.3572	1.08598	0.777369	sinistral	4
	78373.5	1.23911	352.311	284.325	67.986	1.1402	0.802926	73197.7	1.35461	358.276	264.487	93.7888	1.6138	0.686271	sinistral	4
	47100.6	1.17482	266.24	226.622	39.6176	1.15052	0.774883	41794	1.47173	280.616	190.671	89.9447	1.23864	0.690217	sinistral	4.5
	35814.5	1.03553	217.697	210.228	7.46946	1.222	0.884343	34584.7	1.11146	221.606	199.383	22.2231	1.07677	0.87939	sinistral	4
	184548	1.14709	520.577	453.822	66.7546	1.17177	0.835683	172580	1.27466	534.786	419.553	115.233	1.61346	0.74228	sinistral	4	2.57167	-1.44406	29.3715
	80595.9	1.15356	344.62	298.744	45.8751	1.08611	0.836927	78799.6	1.23031	352.743	286.711	66.0324	1.19577	0.818283	sinistral	4
	75483	1.13935	331.923	291.326	40.5968	1.08768	0.859048	67281.1	1.29601	333.86	257.606	76.2541	1.12725	0.779522	sinistral	4.5	1.53142	-1.70316	29.1045
	58740.2	1.07012	283.208	264.65	18.5577	1.05553	0.884227	55873.9	1.13535	285.358	251.339	34.0192	1.18514	0.792387	sinistral	4
	55491.4	1.13853	284.004	249.449	34.5553	1.10595	0.842643	46572.9	1.48067	298.623	201.681	96.9415	1.33122	0.624775	sinistral	4
	36390.6	1.11891	228.3	204.038	24.2621	1.11701	0.836155	32217	1.19727	222.521	185.857	36.6646	1.1201	0.831007	sinistral	4
	34918.8	1.02891	214.23	208.212	6.01875	1.06059	0.877946	33112.8	1.10991	217.068	195.573	21.4954	1.08329	0.883791	sinistral	4
	83617.1	1.13238	347.856	307.19	40.6658	1.13848	0.864253	71290	1.37095	354.232	258.385	95.8471	1.27993	0.668946	sinistral	4
	53438.5	1.07165	270.535	252.446	18.0889	1.08205	0.856577	55147.6	1.09218	277.701	254.262	23.4391	1.23056	0.842862	sinistral	4.5
	81511	1.09224	337.34	308.852	28.4874	1.17735	0.80577	82125.9	1.13421	345.133	304.293	40.84	1.37076	0.798788	sinistral	4.5
	85423.1	1.17624	358.441	304.734	53.7066	1.1117	0.823159	85742.7	1.30018	378.821	291.359	87.4615	1.34356	0.747651	sinistral	4.5	2.22128	-1.68405	29.1243
	78092.7	1.04717	323.215	308.655	14.5598	1.08232	0.888769	79453.2	1.13619	340.129	299.358	40.7701	1.17259	0.788185	sinistral	4
	53118.9	1.13321	277.704	245.06	32.6433	1.1388	0.778916	54958.8	1.33724	307.114	229.662	77.452	1.19994	0.752718	sinistral	4
	37615.6	1.11492	231.564	207.696	23.868	1.08313	0.862133	32875.5	1.36433	240.475	176.259	64.2159	1.13987	0.73286	sinistral	3
	49415	1.17423	272.021	231.658	40.3627	1.12433	0.81357	47817.2	1.20042	270.628	225.445	45.183	1.0865	0.796332	sinistral	4.5
	59863.5	1.02511	280.133	273.272	6.861	1.20864	0.854067	59316.4	1.06509	284.273	266.9	17.373	1.18274	0.848857	sinistral	4	1.77447	-1.9136	28.8878
	66893.7	1.06028	300.99	283.878	17.1124	1.08031	0.866815	60158.8	1.29854	318.093	244.962	73.1319	1.26351	0.78632	sinistral	4.5
	47153.9	1.20128	269.287	224.168	45.1196	1.30993	0.816639	40036.5	1.47576	275.617	186.763	88.8543	1.3593	0.684918	sinistral	4
	44297.2	1.10319	249.68	226.326	23.3538	1.08564	0.855081	47241	1.08249	255.416	235.952	19.4639	1.08948	0.879108	sinistral	4
	31156.7	1.10847	210.153	189.588	20.565	1.06322	0.854655	29665.4	1.19864	213.085	177.772	35.3127	1.14671	0.799902	sinistral	4
	59108.2	1.07254	284.505	265.263	19.242	1.10446	0.905028	49313.3	1.36254	294.677	216.271	78.4063	1.23399	0.740104	sinistral	4.5	1.77421	-1.33783	29.4788
	55535	1.19305	291.24	244.113	47.1268	1.1588	0.784748	58338.3	1.30408	313.146	240.128	73.0178	1.2197	0.754837	sinistral	4.5
	53283.5	1.13986	278.459	244.292	34.1666	1.10721	0.8484	52126.4	1.2399	288.098	232.355	55.743	1.38333	0.703583	sinistral	4
1338A-5H-6-145/150
	39649.1	1.117	237.815	212.904	24.9107	1.04808	0.849708	35727.3	1.32612	247.177	186.392	60.7855	1.18983	0.766487	sinistral	4
	52063.4	1.07405	267.144	248.727	18.4171	1.02626	0.915109	49768.4	1.07502	262.112	243.822	18.2907	1.12493	0.848698	sinistral	4	0.152492	-0.482112	30.3614
	68428.5	1.11624	312.505	279.963	32.542	1.08418	0.871153	59447.1	1.44725	334.899	231.403	103.496	1.3886	0.717349	sinistral	4.5	2.06799	-1.32311	29.4968
	53787.1	1.06658	271.438	254.494	16.9441	1.12866	0.881414	44946	1.32774	277.551	209.041	68.5107	1.19066	0.718703	sinistral	4.5	0.757582	-1.39811	29.4169
	50620.6	1.06284	262.203	246.701	15.5025	1.05574	0.861663	46810.1	1.09401	256.648	234.593	22.0545	1.11434	0.879774	sinistral	4
	44418.3	1.0561	244.793	231.788	13.0044	1.05316	0.887799	42002.2	1.1813	251.992	213.319	38.6739	1.1301	0.791303	sinistral	4
	75115	1.07759	321.623	298.466	23.157	1.12348	0.869946	64158.1	1.17207	310.153	264.621	45.532	1.11891	0.832444	sinistral	4
	61553.3	1.04467	286.607	274.351	12.2561	1.06087	0.886838	60473.5	1.12581	295.03	262.059	32.9703	1.12075	0.848153	sinistral	4	1.50621	-1.53494	29.2785
	58837	1.0425	280.288	268.862	11.4261	1.07929	0.872366	53733.8	1.20342	287.788	239.142	48.6458	1.085	0.806684	sinistral	4
	99125.3	1.01276	357.977	353.467	4.51019	1.05021	0.92995	87534.1	1.24949	375.98	300.906	75.0734	1.33614	0.781627	sinistral	4	2.28405	-1.75956	29.0471
	54271.3	1.05676	270.494	255.965	14.5291	1.07508	0.870485	59960.3	1.21581	305.861	251.569	54.2922	1.1014	0.815683	sinistral	4.5
1338A-5H-7-36/39
	105207	1.20657	403.188	334.161	69.0276	1.15088	0.79347	94559.5	1.52678	434.282	284.442	149.84	1.32216	0.690757	sinistral	4.5
	43561.3	1.05727	242.484	229.348	13.1353	1.0749	0.883087	35766.1	1.2493	239.212	191.477	47.7347	1.0949	0.807236	sinistral	4
	63359.2	1.03572	289.595	279.608	9.98758	1.07515	0.887738	60052.3	1.13533	295.121	259.942	35.1788	1.17861	0.75837	sinistral	4
	83336.3	1.31122	374.428	285.557	88.871	1.17385	0.74806	90836.2	1.24879	384.022	307.516	76.506	1.31536	0.754152	sinistral	4.5
	73628.6	1.06091	316.402	298.237	18.1645	1.14228	0.854151	65295.9	1.35172	338.099	250.125	87.9747	1.28938	0.749613	sinistral	4
	45749.8	1.09959	253.796	230.809	22.9863	1.12618	0.839425	40147.8	1.26327	254.923	201.797	53.1262	1.3185	0.751277	sinistral	4
	97290.3	1.13689	375.871	330.615	45.2566	1.16133	0.802407	97813.2	1.25786	396.597	315.294	81.3029	1.15137	0.791209	sinistral	4.5	2.07976	-1.08988	29.7361
	66588.7	1.10495	306.683	277.554	29.1286	1.10552	0.84942	53235.1	1.42503	312.554	219.332	93.2225	1.20965	0.676641	Dextral	4
	80765.3	1.0535	329.717	312.973	16.7435	1.0941	0.890586	76393.2	1.13769	333.342	293	40.3418	1.12722	0.821407	sinistral	5
	71372.3	1.22118	333.954	273.468	60.4855	1.12687	0.771568	69048.3	1.4271	355.77	249.295	106.475	1.22692	0.705925	sinistral	4
	33325.8	1.09738	216.443	197.236	19.2063	1.09741	0.848082	29210.3	1.32549	222.466	167.837	54.6295	1.1281	0.704051	sinistral	4
	116832	1.12329	409.14	364.232	44.9079	1.10796	0.839195	111215	1.25508	423.518	337.442	86.0762	1.2323	0.769118	sinistral	4.5	3.02496	-1.73957	29.0664
	66182	1.08955	303.601	278.647	24.9536	1.14919	0.841466	57718.6	1.36187	317.697	233.281	84.4165	1.29434	0.699131	sinistral	4.5
	73149.3	1.16834	331.202	283.482	47.72	1.13188	0.772509	53240	1.30693	298.821	228.643	70.1777	1.14828	0.765091	sinistral	4
	58406.1	1.08127	284.308	262.937	21.3702	1.11712	0.845331	60212.1	1.24423	309.757	248.954	60.8023	1.22816	0.769599	sinistral	4.5	2.06094	-1.22478	29.5971
	78785.1	1.12893	337.325	298.8	38.5248	1.10604	0.851875	71832.3	1.21214	333.907	275.47	58.4369	1.13645	0.799985	sinistral	4
	92264.5	1.07967	357.721	331.325	26.3961	1.12993	0.826343	78881.9	1.5111	391.644	259.177	132.466	1.23895	0.683363	sinistral	4.5
	66143.2	1.09674	304.752	277.872	26.8807	1.10438	0.79468	60831.8	1.15951	300.383	259.06	41.3222	1.19108	0.838833	sinistral	4
	100413	1.05427	367.827	348.891	18.936	1.07737	0.857426	86599.7	1.33543	385.561	288.717	96.8432	1.29736	0.746056	sinistral	4
	79458.1	1.0513	326.898	310.945	15.9528	1.07809	0.852895	72868.4	1.10479	321.234	290.764	30.47	1.1344	0.863873	sinistral	4
	43701.7	1.1225	250.557	223.212	27.3444	1.1293	0.817115	37455.8	1.21721	241.834	198.679	43.1552	1.18943	0.808465	sinistral	4
	45110.6	1.08159	249.964	231.107	18.8565	1.11678	0.885936	38947.1	1.28333	253.667	197.663	56.0039	1.17658	0.776634	sinistral	4
	112663	1.06235	390.9	367.957	22.9428	1.14347	0.895093	104969	1.26628	413.037	326.183	86.8544	1.21955	0.730439	sinistral	4
	49056.7	1.04605	256.697	245.397	11.2999	1.18447	0.777565	44655.5	1.19974	262.208	218.555	43.6531	1.13697	0.81645	sinistral	4	0.515162	-1.14146	29.6819
	57248.9	1.12888	287.495	254.672	32.8226	1.18077	0.840398	55326.8	1.11811	281.277	251.564	29.7132	1.20671	0.802874	sinistral	4
	69256.5	1.06056	306.311	288.819	17.4914	1.09598	0.884205	65901.2	1.15511	312.376	270.43	41.9454	1.17579	0.80816	sinistral	4
	63315.7	1.13762	303.476	266.763	36.7128	1.11275	0.809777	62923.5	1.29202	323.726	250.557	73.1685	1.22478	0.768938	Dextral	4
	80881.5	1.04781	328.987	313.976	15.011	1.09031	0.895983	83128.1	1.04907	334.465	318.82	15.6448	1.16345	0.866746	sinistral	4	2.49741	-1.51553	29.2975
	50959.5	1.0361	259.498	250.457	9.04177	1.0427	0.927626	47681.6	1.06525	255.508	239.858	15.6504	1.23719	0.888555	sinistral	4
	71047.9	1.0695	311.394	291.158	20.2358	1.08203	0.882224	69706.8	1.0765	309.909	287.885	22.0241	1.2319	0.875841	sinistral	4.5
	78717.3	1.02962	322.299	313.029	9.27062	1.11009	0.864047	63736.9	1.23953	318.086	256.619	61.4667	1.15907	0.814247	sinistral	4
	84861.5	1.08636	343.091	315.817	27.2734	1.10328	0.888269	86914.4	1.10615	351.172	317.472	33.6999	1.27636	0.85179	sinistral	4
	106727	1.16708	398.591	341.53	57.0617	1.10985	0.818912	84914.7	1.58992	419.378	263.773	155.605	1.28856	0.657759	sinistral	4.5
	106833	1.08411	385.179	355.295	29.8837	1.095	0.870919	85539.3	1.39093	393.725	283.065	110.66	1.22333	0.720607	sinistral	4.5
	60633.3	1.11371	293.456	263.494	29.9624	1.05625	0.85182	61969.6	1.12294	298.265	265.61	32.6549	1.16735	0.855458	sinistral	4
	71372.3	1.07061	312.646	292.025	20.621	1.1976	0.864407	59243.7	1.23525	307.378	248.838	58.5395	1.21524	0.80671	sinistral	4.5
	78291.2	1.04614	323.472	309.205	14.2671	1.09755	0.882804	68936.9	1.16731	320.859	274.87	45.9887	1.15055	0.841498	sinistral	5
1338A-5H-7-50/53
	78116.9	1.09568	330.888	301.993	28.8952	1.1208	0.863006	71716.1	1.22755	336.216	273.891	62.3246	1.19163	0.824442	sinistral	4
	78344.5	1.05611	325.348	308.063	17.2847	1.08484	0.870622	78944.8	1.13911	339.094	297.684	41.4107	1.09332	0.824449	sinistral	4
	73062.1	1.11745	322.985	289.037	33.9482	1.09811	0.83762	71750	1.07328	314.158	292.709	21.4493	1.14208	0.871662	sinistral	4	1.85362	-1.79663	29.0079
	71149.6	1.07088	312.13	291.47	20.6596	1.10935	0.890356	61199.8	1.22414	310.493	253.641	56.852	1.17997	0.804467	sinistral	4.5
	49681.3	1.10204	264.726	240.214	24.5117	1.08623	0.865657	45120.3	1.31124	275.361	210.001	65.3598	1.15075	0.787089	sinistral	4
	89495	1.05576	347.494	329.142	18.3516	1.09219	0.875171	85863.7	1.25217	371.485	296.672	74.8131	1.21963	0.801532	sinistral	4
	49928.2	1.09633	264.624	241.372	23.2515	1.0869	0.864924	51225.8	1.13653	272.725	239.963	32.7619	1.10444	0.858514	Dextral	4
	62841.2	1.09543	296.7	270.853	25.8477	1.09094	0.850638	61151.4	1.14579	299.603	261.481	38.1217	1.11199	0.847713	sinistral	4.5
	86691.7	1.03617	338.863	327.034	11.8286	1.10242	0.881553	83592.9	1.12428	347.007	308.647	38.3594	1.15448	0.866138	sinistral	4
	57902.6	1.10368	285.829	258.977	26.8513	1.26282	0.702743	59219.5	1.13479	293.097	258.284	34.8131	1.09128	0.80699	sinistral	4	1.67352	-1.75177	29.0543
	78523.6	1.05434	325.266	308.5	16.7654	1.24028	0.807745	76378.7	1.06692	322.656	302.419	20.2371	1.11583	0.901081	sinistral	4
	68607.7	1.07192	306.353	285.799	20.554	1.08351	0.889104	65126.5	1.21626	319.565	262.744	56.8208	1.23687	0.777733	sinistral	4.5
	43672.6	1.09698	247.489	225.608	21.8805	1.07117	0.872587	41958.7	1.14877	248.519	216.336	32.1834	1.11619	0.864484	sinistral	4	0.825096	-0.854159	29.9797
	68815.9	1.01222	298.128	294.528	3.60028	1.04557	0.905194	69527.6	1.09573	312.166	284.892	27.2739	1.07339	0.835951	sinistral	4
	62981.6	1.0597	292.534	276.053	16.4808	1.18746	0.811225	47318.5	1.31124	286.632	218.596	68.0357	1.54906	0.650161	sinistral	4.5
	111370	1.06548	389.875	365.915	23.9596	1.0863	0.852155	103347	1.16543	392.026	336.379	55.6476	1.20753	0.803994	sinistral	4	1.3042	-0.93678	29.8931
	75027.9	1.10336	325.409	294.925	30.4838	1.09084	0.864687	74911.7	1.09121	323.183	296.171	27.0123	1.09375	0.889034	sinistral	4
	119127	1.08988	407.417	373.819	33.5979	1.21215	0.847033	107105	1.28217	420.542	327.992	92.5491	1.28153	0.747423	sinistral	4.5
	110131	1.17246	406.52	346.725	59.7954	1.11389	0.806248	103933	1.19747	400.439	334.405	66.034	1.31815	0.78176	sinistral	4.5
	99696.6	1.05583	366.584	347.2	19.3839	1.17266	0.897881	86096.1	1.42436	397.774	279.264	118.509	1.31641	0.687761	sinistral	5	3.22598	-1.74811	29.058
	102408	1.14216	386.831	338.685	48.1466	1.09785	0.839664	100224	1.21879	395.429	324.445	70.984	1.14186	0.814029	sinistral	4
1338A-5H-7-64/67
	46616.4	1.0993	256.011	232.885	23.126	1.09055	0.844571	43798.5	1.18435	258.075	217.905	40.1705	1.2449	0.805367	sinistral	4
	60623.6	1.04473	284.349	272.174	12.1754	1.18161	0.812809	56377.4	1.20872	295.947	244.844	51.1029	1.18644	0.810865	sinistral	4
	36046.9	1.01394	216.227	213.255	2.97233	1.06862	0.894052	32730.3	1.11622	216.161	193.655	22.5063	1.1843	0.863491	sinistral	4
	70747.8	1.10243	315.564	286.243	29.3209	1.11665	0.868864	68825.6	1.19813	325.054	271.302	53.7523	1.24353	0.796671	sinistral	4.5
	61795.3	1.01737	283.281	278.445	4.83625	1.08111	0.922886	59267.9	1.14835	295.68	257.482	38.1982	1.51335	0.786681	sinistral	4
	65765.6	1.09608	304.192	277.526	26.6651	1.10451	0.868585	58841.9	1.32381	317.342	239.718	77.6235	1.34459	0.703042	sinistral	4.5
	104170	1.17964	396.59	336.197	60.3929	1.11312	0.771034	110465	1.30042	430.262	330.863	99.3989	1.3056	0.751411	sinistral	4
	106877	1.05754	380.49	359.787	20.7034	1.08522	0.861352	102921	1.21437	400.915	330.143	70.7729	1.19553	0.81553	sinistral	4
	60575.2	1.0837	289.412	267.061	22.3518	1.05045	0.896054	58870.9	1.14965	294.373	256.054	38.3189	1.15513	0.828721	sinistral	4.5
	70883.3	1.10977	316.872	285.529	31.3435	1.07169	0.863317	71231.9	1.17481	326.96	278.308	48.6513	1.16915	0.809183	sinistral	4	1.87413	-1.37289	29.4451
	47618.7	1.05476	253.567	240.402	13.1644	1.42275	0.810197	39043.9	1.36357	262.385	192.425	69.9597	1.21581	0.715457	sinistral	4
	82430.9	1.08735	338.475	311.285	27.1897	1.12872	0.83572	78683.4	1.26031	356.18	282.614	73.5667	1.26868	0.749537	sinistral	4
	113786	1.11161	401.949	361.591	40.3583	1.15318	0.848156	110557	1.2832	427.487	333.143	94.3447	1.38397	0.750585	sinistral	4.5	2.57988	-1.84235	28.9612
	95271.2	1.1706	378.168	323.056	55.1121	1.09907	0.78756	91054.1	1.25844	382.949	304.305	78.6437	1.36173	0.739625	sinistral	4	1.65962	-1.50767	29.3063
	84203	1.12204	347.336	309.557	37.7788	1.09686	0.837255	89093.2	1.2026	370.533	308.11	62.4227	1.33598	0.7839	sinistral	5
	55980.4	1.0842	278.576	256.942	21.6346	1.10588	0.870861	52731.6	1.10831	274.707	247.86	26.8467	1.22593	0.868109	sinistral	4	1.44049	-1.97859	28.8209
	59829.6	1.05351	283.629	269.223	14.4062	1.06301	0.884079	63313.7	1.01705	287.354	282.536	4.81809	1.23664	0.870405	sinistral	4
	61897	1.13456	299.434	263.921	35.5128	1.09468	0.826129	67915.3	1.13652	314.73	276.926	37.8047	1.31458	0.853286	sinistral	4.5
	33935.9	1.03265	211.598	204.908	6.69053	1.08859	0.879409	30769.4	1.15016	212.654	184.891	27.7627	1.09903	0.866742	sinistral	3.5
	48475.7	1.08382	259.087	239.051	20.0368	1.0831	0.842586	50373.6	1.19501	278.035	232.663	45.3719	1.53728	0.736811	sinistral	4
	66119	1.052	298.21	283.469	14.7406	1.07116	0.919869	62802.4	1.03561	288.955	279.021	9.93464	1.17964	0.906916	sinistral	4
	70161.9	1.08053	311.267	288.07	23.197	1.06888	0.85013	68491.5	1.107	311.798	281.659	30.1386	1.15104	0.837577	sinistral	4
	94162.5	1.14742	372.074	324.271	47.8028	1.12918	0.846299	90928.2	1.21052	375.097	309.864	65.2328	1.1024	0.82319	sinistral	4
	99933.9	1.12402	379.006	337.189	41.8173	1.11365	0.827137	96167	1.31678	404.025	306.828	97.1969	1.41008	0.699997	sinistral	4.5
	72161.5	1.06483	313.152	294.087	19.0655	1.07102	0.895921	70718.7	1.1969	330.792	276.373	54.4189	1.4011	0.695892	sinistral	4
	48659.7	1.05686	256.243	242.457	13.7851	1.05517	0.908403	47313.6	1.14521	263.964	230.495	33.4691	1.18752	0.818388	sinistral	4	0.905763	-0.97297	29.8565
1338A-5H-7-76/79
	92283.9	1.07116	355.545	331.924	23.6208	1.08817	0.860763	89809.7	1.13122	360.189	318.406	41.7824	1.13245	0.865159	sinistral	4	1.74239	-1.6154	29.1955
	53525.6	1.05699	268.982	254.478	14.5039	1.07178	0.85111	51090.2	1.11422	269.583	241.946	27.6363	1.13859	0.859252	sinistral	4
	83133	1.12824	346.173	306.827	39.3463	1.07707	0.84693	77259.9	1.18609	343.559	289.656	53.9035	1.24224	0.830548	sinistral	4.5
	60560.7	1.07172	287.789	268.529	19.26	1.05607	0.87964	56987.5	1.04645	275.977	263.727	12.2501	1.12569	0.898019	Dextral	4	1.43597	-0.976717	29.854
	85931.5	1.15559	356.108	308.161	47.947	1.11193	0.823691	87171	1.16414	360.084	309.313	50.7708	1.13267	0.831107	sinistral	4
	113689	1.09021	397.598	364.698	32.9007	1.15442	0.86095	122893	1.24501	445.384	357.736	87.6478	1.47969	0.704501	sinistral	5	2.63152	-2.06736	28.7298
	67426.3	1.12438	311.318	276.881	34.4373	1.08293	0.844145	66390.2	1.23308	324.607	263.25	61.3574	1.22972	0.78823	sinistral	4
	65092.6	1.04522	295.021	282.259	12.7628	1.09881	0.881633	64860.2	1.06046	296.63	279.719	16.9106	1.14198	0.872077	sinistral	4
	68186.5	1.11143	311.081	279.893	31.1874	1.07511	0.849246	64990.9	1.21411	317.371	261.402	55.9686	1.10084	0.804071	sinistral	4
	79191.8	1.08267	330.948	305.679	25.2698	1.06539	0.859478	75245.7	1.20693	341.036	282.565	58.4718	1.10021	0.817882	sinistral	4.5	1.81754	-1.86756	28.9358
	52431.4	1.05057	265.601	252.817	12.7844	1.09745	0.861702	50736.8	1.18029	276.436	234.21	42.2257	1.09972	0.829672	sinistral	4	1.2383	-1.21015	29.6136
	71028.6	1.08287	313.748	289.738	24.0105	1.1626	0.860484	63083.2	1.4157	339.169	239.577	99.5923	1.25534	0.706505	sinistral	4
	41290.5	1.08356	239.486	221.018	18.4676	1.17969	0.858316	34584.7	1.42369	251.774	176.846	74.9285	1.18038	0.711022	sinistral	4
	35228.6	1.05169	217.939	207.227	10.7116	1.05456	0.858275	33103.1	1.15442	221.667	192.015	29.6516	1.16689	0.856186	sinistral	4
	90182.6	1.08194	353.086	326.346	26.7402	1.10928	0.873255	80697.6	1.16067	346.539	298.567	47.9714	1.19377	0.844068	sinistral	4.5
	64618.1	1.07493	298.043	277.266	20.7769	1.07998	0.826356	61475.8	1.24792	312.943	250.77	62.1721	1.13289	0.797939	sinistral	4
1338A-5H-CC-11/14
	45163.2	1.13798	256.434	225.341	31.0928	1.27485	0.822378	42946.4	1.06134	241.558	227.597	13.9615	1.16935	0.804927	sinistral	4
	86231.7	1.08568	345.944	318.641	27.3025	1.12694	0.860147	79525.9	1.19645	349.784	292.352	57.4314	1.15651	0.83203	sinistral	4	1.51362	-1.60984	29.2056
	59742.4	1.05541	283.863	268.958	14.9041	1.18285	0.859752	54203.5	1.17502	285.36	242.854	42.5053	1.16302	0.790827	sinistral	4	0.181618	-1.18587	29.642
	55365.5	1.09719	278.463	253.797	24.6655	1.07195	0.847024	57825.1	1.19625	297.216	248.455	48.7603	1.14279	0.775163	sinistral	4
	48809.8	1.02219	252.63	247.147	5.48354	1.12396	0.807927	47134.5	1.10758	258.538	233.425	25.1127	1.19109	0.864383	sinistral	4	0.40725	-0.626554	30.2179
	45314	1.04204	245.529	235.624	9.90465	1.11164	0.896543	40627.2	1.11178	240.614	216.421	24.1922	1.22659	0.810778	sinistral	4
	49221.3	1.07021	259.357	242.341	17.016	1.07086	0.868504	45657.8	1.09025	252.29	231.407	20.8834	1.08646	0.87655	sinistral	4
	45536.7	1.12556	256.079	227.513	28.5663	1.08601	0.833968	40452.9	1.39511	268.897	192.743	76.1539	1.12283	0.692892	sinistral	4
	34545.9	1.05098	215.621	205.163	10.4584	1.08728	0.91363	27573.8	1.34948	217.916	161.482	56.4347	1.07274	0.752269	sinistral	4
	29316.8	1.13205	205.921	181.902	24.0196	1.08476	0.847947	26271.4	1.31117	209.685	159.923	49.7625	1.06918	0.77301	sinistral	4
	43609.7	1.06689	244.018	228.718	15.2998	1.06741	0.86748	42578.4	1.1747	253.238	215.578	37.6606	1.12167	0.845926	sinistral	4	0.831176	-0.660603	30.1821
	67610.3	1.0887	306.56	281.584	24.9763	1.11346	0.858884	68079.9	1.10572	311.679	281.879	29.7996	1.59218	0.68306	sinistral	4.5	1.45335	-1.24768	29.5763
	54915.2	1.19158	288.945	242.49	46.455	1.07706	0.826477	50945	1.36973	300.004	219.024	80.9807	1.2095	0.748398	sinistral	4.5
	42002.2	1.14338	247.705	216.642	31.0631	1.07568	0.815571	42471.9	1.18902	254.815	214.306	40.5081	1.1751	0.805191	sinistral	4
	84929.3	1.12641	349.907	310.64	39.2672	1.15188	0.85357	82033.9	1.19124	353.911	297.095	56.8161	1.55721	0.70966	sinistral	4
	58517.5	1.05516	280.953	266.266	14.687	1.15603	0.854564	45890.2	1.39069	286.835	206.253	80.5819	1.30985	0.702557	sinistral	4
	61824.4	1.1391	299.971	263.34	36.6311	1.11694	0.844249	59176	1.25581	308.744	245.851	62.8923	1.21828	0.780585	sinistral	4
	32313.9	1.0842	211.613	195.178	16.435	1.07338	0.843177	29186.1	1.28422	219.532	170.946	48.586	1.15814	0.78783	Dextral	4
	29762.3	1.08369	203.123	187.437	15.686	1.16501	0.794334	25206.2	1.20914	197.743	163.54	34.2021	1.15656	0.826847	sinistral	4
1338A-6H-1-1/6
	88826.9	1.08078	350.834	324.611	26.2229	1.12673	0.854919	79240.2	1.24674	356.462	285.915	70.5475	1.3284	0.733873	Dextral	4.5	1.68696	-1.5243	29.2898
	103672	1.00664	364.97	362.562	2.40731	1.12999	0.909629	102113	1.0104	363.148	359.411	3.73644	1.12857	0.883002	sinistral	4.5	2.03185	-1.02439	29.8045
	46689.1	1.03611	249.082	240.4	8.6814	1.21964	0.875811	39755.7	1.34198	261.912	195.168	66.7444	1.38807	0.687738	sinistral	4
	46345.3	1.14796	261.036	227.391	33.645	1.12897	0.834939	43348.2	1.2036	258.05	214.399	43.6507	1.27315	0.740451	sinistral	4	0.801858	-1.07168	29.7551
	92864.9	1.12364	364.964	324.805	40.1591	1.19592	0.796882	94845.2	1.19297	380.448	318.907	61.5403	1.31332	0.784539	sinistral	4	1.80667	-0.772969	30.0624
	38690.5	1.13095	236.998	209.557	27.4418	1.10887	0.837464	36676.3	1.24197	241.847	194.729	47.118	1.13115	0.799739	sinistral	4
	59577.8	1.04584	282.371	269.994	12.3772	1.21138	0.866217	52872	1.19522	284.474	238.009	46.4643	1.077	0.819163	sinistral	4
	86401.2	1.15836	357.463	308.594	48.8691	1.16115	0.816731	83743	1.22033	361.687	296.384	65.3034	1.17401	0.792193	sinistral	4.5
	50325.2	1.0366	258.192	249.076	9.11666	1.0649	0.872474	48446.6	1.18401	270.612	228.555	42.0572	1.06743	0.811407	sinistral	4.5
	103439	1.03264	369.857	358.165	11.6918	1.0906	0.894544	99067.2	1.25748	398.903	317.223	81.6799	1.22193	0.77489	Dextral	4
	89698.4	1.04882	347.089	330.933	16.1558	1.16039	0.835425	81612.7	1.20117	354.626	295.233	59.3931	1.22783	0.8146	sinistral	4
	58648.2	1.094	286.637	262.008	24.6289	1.07262	0.861049	52353.9	1.16527	278.953	239.389	39.5637	1.08564	0.824698	sinistral	4	1.75799	-1.50357	29.3086
1338A-6H-1-14/19
	88710.7	1.08297	350.992	324.1	26.8915	1.26129	0.808006	85311.8	1.17561	358.493	304.941	53.552	1.11028	0.808474	sinistral	4.5
	80039.1	1.05093	328.694	312.766	15.9279	1.10391	0.829002	75967.2	1.28817	354.596	275.27	79.3258	1.14553	0.777402	sinistral	4
	67126.1	1.12924	311.053	275.453	35.6	1.07234	0.832519	58875.8	1.45381	334.05	229.776	104.274	1.2377	0.717346	sinistral	4.5
	82295.3	1.22137	359.037	293.962	65.0747	1.11646	0.79329	82605.2	1.28892	369.476	286.656	82.82	1.12929	0.787192	sinistral	4
	93436.2	1.14836	370.174	322.35	47.8243	1.16015	0.834997	84072.3	1.27778	372.752	291.719	81.0331	1.27986	0.77221	sinistral	4
	76572.4	1.08667	325.943	299.947	25.9964	1.06013	0.847597	72669.9	1.31277	350.262	266.812	83.4501	1.15278	0.767457	Dextral	4
	97634	1.04498	361.564	346.002	15.5626	1.24768	0.794307	89780.7	1.30329	387.065	296.991	90.0735	1.1006	0.779243	sinistral	4	1.4145	-0.491849	30.3496
	91988.5	1.1397	365.607	320.792	44.8155	1.09276	0.8622	87674.5	1.24389	375.268	301.69	73.5788	1.21787	0.811205	sinistral	4.5
	155677	1.13216	475.59	420.072	55.5178	1.15008	0.822289	165845	1.21727	509.028	418.17	90.8577	1.1505	0.775579	sinistral	5
	82547.1	1.22657	360.848	294.192	66.6562	1.17708	0.813594	75700.9	1.42326	374.237	262.943	111.293	1.20802	0.714154	sinistral	4.5
	84120.7	1.12777	348.295	308.836	39.4589	1.09548	0.86567	78751.2	1.24274	354.08	284.918	69.1615	1.09777	0.80514	sinistral	4
	80319.9	1.12899	340.751	301.819	38.9314	1.11349	0.850287	73996.6	1.26245	345.796	273.91	71.8865	1.11652	0.777832	sinistral	5
	63262.4	1.0486	291.416	277.911	13.5053	1.08656	0.86237	56353.2	1.20552	295.954	245.5	50.4542	1.12388	0.770423	sinistral	4
	106645	1.0792	383.61	355.456	28.1539	1.07531	0.864884	97551.7	1.24477	395.228	317.511	77.7171	1.18858	0.797554	sinistral	4
	87519.6	1.08326	348.154	321.395	26.7596	1.0908	0.890631	76470.7	1.33318	361.869	271.433	90.4361	1.18303	0.769697	sinistral	4.5
	97987.5	1.02472	357.982	349.348	8.63439	1.04032	0.90965	95702.2	1.05125	358.419	340.945	17.4745	1.09471	0.89506	sinistral	4
	63257.6	1.09369	297.402	271.926	25.476	1.0829	0.840786	54406.8	1.30757	303.148	231.84	71.3077	1.21431	0.756392	sinistral	4
	125382	1.09872	419.442	381.755	37.6871	1.09538	0.875961	115432	1.1685	416.895	356.778	60.1171	1.30653	0.810902	sinistral	4	2.79	-1.65406	29.1509
	89848.5	1.09359	354.515	324.175	30.3396	1.08403	0.8451	82518.1	1.22366	359.786	294.025	65.7608	1.20855	0.802659	sinistral	4
	59456.8	1.07768	286.546	265.891	20.6552	1.08211	0.830234	58667.6	1.21775	302.65	248.532	54.1185	1.13406	0.794282	sinistral	4
	45299.5	1.07912	249.856	231.537	18.3186	1.04513	0.883638	41416.4	1.22148	254.234	208.136	46.0984	1.09071	0.824562	sinistral	4
	60531.6	1.02994	282.282	274.075	8.20648	1.0466	0.924975	56881	1.18406	293.497	247.875	45.6228	1.14105	0.843421	sinistral	4
	93901	1.06005	356.921	336.703	20.2181	1.10284	0.899167	94365.8	1.12462	368.842	327.971	40.8707	1.10003	0.846461	sinistral	4.5
	64264.6	1.06529	296.084	277.937	18.1471	1.08113	0.883792	63339.9	1.10668	299.051	270.223	28.8277	1.1271	0.877782	sinistral	4	1.20926	-0.677815	30.1566
	84517.7	1.16121	354.263	305.083	49.1809	1.11356	0.832113	82062.9	1.28345	368.231	286.908	81.3228	1.23506	0.776486	sinistral	4
	49119.6	1.05363	257.187	244.095	13.092	1.09743	0.860183	43430.6	1.37163	276.682	201.717	74.9647	1.1611	0.737538	sinistral	4	1.1045	-1.60494	29.2023
	49608.6	1.04981	257.906	245.668	12.2378	1.07514	0.889627	47192.6	1.18414	268.39	226.654	41.7361	1.18724	0.819444	sinistral	4.5	1.16564	-0.736855	30.1002
1338A-6H-1-28/33
	87752	1.1087	352.821	318.23	34.5914	1.13717	0.846356	80702.4	1.14313	343.535	300.521	43.0143	1.22885	0.833512	sinistral	4.5
	70094.1	1.06364	308.927	290.443	18.4845	1.07011	0.853671	67586.1	1.15188	315.342	273.764	41.5782	1.07552	0.833866	sinistral	4
	81661.1	1.10704	340.048	307.167	32.8806	1.0947	0.856774	76344.8	1.2224	345.161	282.363	62.7981	1.10383	0.800538	Dextral	4
	74810	1.06996	319.965	299.043	20.9223	1.06683	0.88728	72263.2	1.25179	340.207	271.776	68.431	1.1339	0.733815	sinistral	4.5	2.41916	-1.10313	29.7156
	55665.7	1.14506	285.555	249.379	36.1752	1.31324	0.75382	52944.6	1.11469	274.882	246.6	28.2826	1.12615	0.848498	sinistral	4
	90395.6	1.04897	347.901	331.659	16.2418	1.06196	0.882292	80896.1	1.21222	354.474	292.419	62.0559	1.13224	0.808078	sinistral	4.5
	60434.8	1.05543	285.309	270.324	14.9848	1.04944	0.88343	56174.1	1.12968	285.526	252.75	32.7765	1.11742	0.846809	sinistral	4
	87984.4	1.15081	359.785	312.637	47.1484	1.06819	0.8225	86091.3	1.23755	370.189	299.13	71.0588	1.20869	0.809184	sinistral	4
	91150.9	1.12649	362.255	321.58	40.6755	1.10662	0.825421	89499.9	1.17247	366.659	312.723	53.9367	1.15805	0.82797	sinistral	4.5	2.22667	-1.39962	29.4093
	61156.2	1.07261	289.337	269.751	19.586	1.09716	0.882606	47836.6	1.36635	289.522	211.894	77.6283	1.21855	0.732984	sinistral	4
	39934.8	1.11878	238.884	213.522	25.3628	1.12323	0.841356	37460.7	1.22405	242.312	197.96	44.3527	1.12565	0.777828	sinistral	4
	52620.2	1.09809	271.834	247.553	24.2818	1.08014	0.873744	50233.2	1.20797	279.523	231.399	48.1237	1.18031	0.803599	sinistral	4
	59200.2	1.18634	299.58	252.525	47.0547	1.0697	0.798327	61504.8	1.19797	307.905	257.023	50.8823	1.17948	0.833101	sinistral	4
	34933.3	1.07879	219.415	203.39	16.0254	1.08417	0.85963	32822.3	1.1798	222.312	188.432	33.8809	1.06735	0.821189	sinistral	4
	41101.7	1.0903	239.366	219.543	19.8239	1.0999	0.841184	38593.6	1.1982	243.371	203.113	40.2575	1.14183	0.822335	sinistral	4	1.38606	-2.07081	28.7253
	61698.5	1.01888	283.425	278.173	5.25159	1.06732	0.912594	57408.7	1.06238	279.45	263.043	16.4074	1.09699	0.894023	sinistral	4.5
	52169.9	1.00951	259.699	257.253	2.44533	1.07424	0.877287	51070.9	1.20755	281.388	233.024	48.3643	1.38001	0.72744	sinistral	4	0.761136	-0.781786	30.0455
	63538.4	1.12188	301.716	268.939	32.777	1.07139	0.873319	59771.5	1.2018	303.495	252.533	50.9624	1.07185	0.835292	sinistral	4
	63586.8	1.06372	293.997	276.385	17.6125	1.11773	0.8809	62143.9	1.07529	292.53	272.047	20.4828	1.14734	0.842524	sinistral	4
	56096.6	1.10411	281.071	254.569	26.5021	1.05401	0.88012	57142.4	1.11085	286.571	257.974	28.5972	1.33446	0.768506	sinistral	4.5
	82779.5	1.13402	346.558	305.603	40.9559	1.09048	0.841081	72742.6	1.32739	352.136	265.284	86.8521	1.31109	0.753698	sinistral	4.5
	105066	1.0841	381.424	351.833	29.5908	1.06408	0.881316	113166	1.25239	425.487	339.738	85.7481	1.17559	0.76684	sinistral	4
	55007.2	1.14713	284.177	247.728	36.449	1.12347	0.84142	53995.3	1.16613	284.81	244.236	40.5738	1.23664	0.835724	sinistral	4
	63741.7	1.02881	289.689	281.577	8.11174	1.07755	0.873983	60856	1.14888	298.986	260.241	38.745	1.07896	0.829061	sinistral	4
	65644.5	1.07901	300.827	278.799	22.0279	1.08105	0.884757	60289.6	1.20329	304.86	253.354	51.5053	1.17868	0.793767	sinistral	4
	45376.9	1.11741	254.97	228.179	26.7905	1.12084	0.832031	40636.9	1.38081	270.146	195.643	74.5036	1.26357	0.732232	sinistral	4
	37717.3	1.02817	222.72	216.616	6.10306	1.07761	0.900394	35378.7	1.10294	223.229	202.395	20.8344	1.07912	0.879799	sinistral	4
	40970.9	1.06815	236.677	221.577	15.1007	1.10162	0.861736	36405.2	1.34389	250.487	186.389	64.0978	1.12504	0.747871	sinistral	4
	128771	1.18747	442.124	372.326	69.7986	1.12749	0.812975	122772	1.243	444.007	357.205	86.8021	1.37936	0.797434	sinistral	4.5	2.65117	-1.50951	29.2973
1338A-6H-1-41/46
	60652.7	1.10828	293.13	264.491	28.6387	1.07032	0.844226	57234.4	1.24323	302.123	243.014	59.1095	1.14322	0.80804	sinistral	4
	124908	1.09429	418.227	382.191	36.0359	1.10376	0.833488	125677	1.20763	442.269	366.229	76.0395	1.26907	0.708641	sinistral	4
	64472.8	1.1342	305.969	269.766	36.2036	1.08993	0.869836	63930.6	1.18234	311.053	263.081	47.9713	1.09554	0.819066	sinistral	4.5
	78383.2	1.05144	325.06	309.158	15.9019	1.10622	0.873353	70007	1.37173	351.537	256.272	95.2649	1.23575	0.743404	sinistral	4
	47909.2	1.05211	253.676	241.112	12.5639	1.06842	0.877785	42723.7	1.29113	266.468	206.384	60.0842	1.15881	0.780278	sinistral	4
	57050.4	1.16981	292.254	249.831	42.4232	1.12612	0.844469	55045.9	1.28556	301.644	234.639	67.0046	1.19917	0.795042	sinistral	4.5
	50678.7	1.13224	270.885	239.247	31.638	1.09037	0.808715	46529.3	1.44703	294.793	203.723	91.0702	1.18888	0.714183	sinistral	4
	84246.6	1.22076	363.564	297.818	65.7464	1.12959	0.786927	88347.5	1.33986	389.388	290.619	98.7686	1.16977	0.742438	sinistral	4
	57718.6	1.11299	286.552	257.462	29.0903	1.08473	0.876436	55810.9	1.28188	302.253	235.789	66.4639	1.10782	0.753622	sinistral	4
	50165.4	1.039	258.046	248.361	9.68548	1.07507	0.908105	49536	1.19286	275.015	230.55	44.4642	1.10567	0.847131	sinistral	4
	126225	1.06334	413.874	389.222	24.6514	1.04798	0.886488	128626	1.12624	430.288	382.058	48.2303	1.11517	0.832502	sinistral	4	2.12193	-1.30658	29.5205
	77240.5	1.16241	338.689	291.369	47.3207	1.11019	0.847183	75289.3	1.22274	343.127	280.621	62.5062	1.18312	0.819407	sinistral	4.5
	75870.3	1.02555	315.712	307.846	7.86637	1.08183	0.888092	67881.4	1.27519	333.324	261.391	71.9332	1.18728	0.779447	sinistral	4
	104911	1.06704	378.567	354.783	23.7842	1.10998	0.891366	104350	1.16694	395.167	338.636	56.5303	1.18291	0.799492	dextral	4.5
	54411.7	1.08738	274.879	252.79	22.089	1.05865	0.872387	47686.5	1.24786	276.473	221.557	54.9151	1.13955	0.804613	sinistral	4
	69024.1	1.08842	309.801	284.633	25.1675	1.08074	0.861518	61214.3	1.21091	309.012	255.19	53.8219	1.17605	0.832795	sinistral	4
	67649	1.10295	308.625	279.819	28.8065	1.06673	0.850953	72219.6	1.18385	330.81	279.435	51.3747	1.11446	0.842595	sinistral	4
	70689.6	1.11407	317.166	284.692	32.4747	1.07719	0.878777	62008.4	1.32514	326.49	246.382	80.1084	1.26764	0.783605	sinistral	4
	70224.8	1.02533	303.325	295.832	7.49275	1.0553	0.886493	68922.4	1.02639	300.494	292.769	7.7252	1.03999	0.894161	sinistral	4
	161434	1.1002	476.855	433.425	43.4306	1.13982	0.846256	149620	1.21	483.141	399.292	83.8493	1.3263	0.806387	sinistral	4	1.75752	-1.62406	29.193
	119282	1.06248	402.218	378.564	23.6543	1.09254	0.906845	110828	1.2087	413.951	342.476	71.4745	1.17503	0.827468	sinistral	5	2.51572	-1.41305	29.4012
	83922.2	1.01684	330.034	324.569	5.46555	1.07295	0.933551	74417.8	1.21863	342.328	280.913	61.415	1.19849	0.824241	sinistral	4
	46485.7	1.14756	261.076	227.506	33.5703	1.124	0.827583	44297.2	1.16513	257.261	220.801	36.46	1.20966	0.836557	sinistral	4
	48945.3	1.0719	258.974	241.603	17.3714	1.06826	0.845555	49221.3	1.07686	260.42	241.833	18.5864	1.07175	0.895525	sinistral	4
	39518.4	1.03137	228.188	221.247	6.94161	1.07077	0.885826	37639.8	1.08816	228.84	210.299	18.5405	1.08452	0.879497	sinistral	4	0.779228	-0.873697	29.9663
	92409.8	1.12958	365.062	323.184	41.8783	1.0849	0.844329	89843.6	1.20075	372.074	309.869	62.2053	1.18373	0.817084	sinistral	4.5
	97067.5	1.06876	363.988	340.569	23.4188	1.05349	0.867298	90560.2	1.2856	386.377	300.543	85.8339	1.24344	0.798721	sinistral	4
	132558	1.04023	419.752	403.517	16.2351	1.06052	0.869888	121494	1.04431	403.658	386.533	17.1255	1.19561	0.874106	sinistral	4
	41682.7	1.08215	239.912	221.7	18.2117	1.05423	0.848868	41285.7	1.23751	255.618	206.558	49.0594	1.08929	0.796351	sinistral	4
	75884.9	1.09148	325.143	297.893	27.2505	1.05185	0.838921	82774.7	1.21358	358.622	295.508	63.114	1.14115	0.791581	sinistral	4
	41697.2	1.11826	244.244	218.415	25.8293	1.07291	0.82677	37562.3	1.3512	255.969	189.438	66.531	1.20349	0.743605	sinistral	4
	61156.2	1.06215	288.394	271.52	16.8738	1.07401	0.91331	55990.1	1.19561	292.539	244.678	47.8611	1.11149	0.835778	sinistral	4
	66215.9	1.16732	317.702	272.164	45.5376	1.07567	0.849679	60981.9	1.30571	320.08	245.138	74.9415	1.18579	0.785629	sinistral	4
	102069	1.0997	378.747	344.41	34.3377	1.13902	0.853293	97149.9	1.19063	387.231	325.233	61.998	1.33075	0.829675	sinistral	4.5
	47308.8	1.10318	258.374	234.209	24.1647	1.08062	0.848068	41358.3	1.23031	256.409	208.409	47.9996	1.3431	0.799717	sinistral	4
	58091.4	1.09803	285.272	259.803	25.469	1.05274	0.873676	58962.9	1.14574	295.189	257.64	37.5489	1.19008	0.84009	sinistral	4	1.14036	-0.911053	29.9275
	47696.1	1.01025	248.437	245.916	2.52079	1.08988	0.884503	42137.8	1.33038	267.915	201.382	66.5332	1.13349	0.75265	sinistral	4
	46306.6	1.08223	252.839	233.627	19.2116	1.04295	0.888272	48010.9	1.09876	259.729	236.384	23.345	1.09406	0.873175	sinistral	4
	56842.2	1.06228	277.792	261.506	16.2857	1.06126	0.893656	52203.8	1.11186	272.236	244.848	27.3878	1.05962	0.835567	sinistral	4
	49826.5	1.07193	261.46	243.915	17.5446	1.06822	0.841814	51332.3	1.05763	263.311	248.962	14.3489	1.08036	0.918844	sinistral	4
	52426.5	1.09128	270.718	248.073	22.6451	1.1015	0.832233	44892.8	1.21387	265.492	218.715	46.777	1.16728	0.797395	sinistral	4
	36608.5	1.04559	221.293	211.643	9.64958	1.06668	0.867623	34013.3	1.15931	224.556	193.698	30.858	1.06972	0.854432	sinistral	4
	47478.3	1.09759	257.914	234.982	22.9315	1.05157	0.847296	47013.5	1.21136	270.689	223.458	47.2309	1.18865	0.83223	sinistral	4
	69169.3	1.10331	312.347	283.099	29.2479	1.11885	0.840439	62773.4	1.1865	309.727	261.043	48.6839	1.22567	0.805328	sinistral	4.5
	60986.8	1.1508	299.685	260.415	39.2696	1.07621	0.808097	64163	1.1734	310.634	264.73	45.9035	1.15376	0.826939	sinistral	4
	40283.4	1.16871	245.142	209.754	35.3876	1.06132	0.812565	39460.3	1.3108	257.675	196.579	61.096	1.15566	0.778689	sinistral	4
	35340	1.06041	218.745	206.283	12.462	1.04982	0.886535	31447.2	1.3732	235.765	171.69	64.0741	1.12534	0.748277	sinistral	4.5
	59742.4	1.12692	293.028	260.026	33.0015	1.05122	0.833134	57481.3	1.24917	303.772	243.178	60.5938	1.21824	0.774871	sinistral	4
	35388.4	1.07969	221.056	204.741	16.3152	1.06171	0.871966	33960.1	1.22833	230.808	187.903	42.9043	1.04893	0.786858	sinistral	4
	45081.6	1.06955	248.576	232.411	16.1643	1.13522	0.845153	39213.4	1.30891	257.067	196.398	60.6694	1.16186	0.773636	sinistral	4
1338A-6H-1-55/60
	119732	1.11282	412.426	370.613	41.8124	1.06325	0.864307	120177	1.09816	413.104	376.18	36.9246	1.27442	0.865907	sinistral	4.5	1.77861	-0.726334	30.1172
	74940.7	1.13321	329.325	290.613	38.7114	1.07127	0.817291	79821.2	1.12197	338.761	301.933	36.8278	1.14502	0.84048	sinistral	4.5	1.15449	-0.69791	30.1463
	126021	1.28184	456.221	355.911	100.31	1.18287	0.768175	125498	1.23562	445.665	360.681	84.9841	1.22371	0.804816	sinistral	4.5	2.6917	-1.41597	29.4058
	78296	1.23879	352.054	284.193	67.8616	1.12708	0.748577	73904.6	1.30743	352.253	269.425	82.828	1.17518	0.716985	sinistral	4.5
	71062.5	1.07472	312.549	290.818	21.7312	1.14931	0.842636	67498.9	1.19146	320.792	269.244	51.5484	1.07424	0.828184	sinistral	4
	67227.8	1.18431	318.913	269.283	49.6302	1.07289	0.812828	67106.7	1.19455	320.108	267.974	52.1339	1.15759	0.831877	sinistral	4	1.56762	-1.11303	29.7178
	77521.4	1.02263	318.474	311.427	7.04659	1.0927	0.889571	68665.8	1.1621	320.042	275.4	44.6415	1.17793	0.836261	sinistral	4
	74790.6	1.03958	315.018	303.023	11.995	1.08667	0.932596	75240.9	1.08723	323.661	297.694	25.9665	1.09728	0.877798	sinistral	4.5
	48872.7	1.08558	260.323	239.802	20.5212	1.05607	0.846358	49385.9	1.18327	273.208	230.893	42.3155	1.10396	0.850979	sinistral	4	0.825938	-0.888037	29.9495
	54992.7	1.05935	272.782	257.499	15.283	1.12973	0.837944	55404.2	1.01213	267.579	264.373	3.20688	1.06313	0.899821	sinistral	4
	64303.4	1.12467	303.903	270.216	33.6873	1.11351	0.818256	62584.5	1.19473	308.994	258.632	50.3623	1.11566	0.816393	sinistral	4
	55549.5	1.11924	281.905	251.87	30.0342	1.09949	0.859464	56648.6	1.11903	284.484	254.223	30.2606	1.12848	0.869905	sinistral	4
	143907	1.10656	451.711	408.211	43.4997	1.16744	0.82304	130582	1.21881	452	370.854	81.1463	1.17422	0.806035	sinistral	4
	109661	1.04565	382.815	366.101	16.7139	1.0921	0.907283	107870	1.13799	396.308	348.252	48.0556	1.14618	0.849737	sinistral	4.5
	54949.1	1.10362	278.441	252.299	26.1424	1.08642	0.826337	49647.4	1.36854	295.396	215.848	79.548	1.20476	0.74146	sinistral	4
	63368.9	1.06327	293.388	275.929	17.4591	1.17443	0.830089	52073.1	1.31509	296.839	225.718	71.1208	1.1972	0.741029	sinistral	4.5
	43856.6	1.17621	256.851	218.373	38.4785	1.15619	0.757034	38487.1	1.4066	264.183	187.817	76.3657	1.20405	0.700265	sinistral	4.5
	87732.6	1.04109	341.499	328.021	13.4781	1.07645	0.899394	81070.4	1.20027	353.309	294.358	58.9515	1.19727	0.824506	sinistral	4
1338A-6H-1-68/73
	89098	1.1167	356.783	319.497	37.2859	1.10361	0.826069	81196.3	1.42879	387.174	270.98	116.194	1.23788	0.72483	sinistral	4	1.73773	-1.44219	29.3775
	69227.4	1.01828	300.216	294.825	5.39053	1.0974	0.879581	61054.6	1.2324	310.756	252.155	58.6007	1.16171	0.811446	sinistral	4
	112561	1.15665	408.256	352.965	55.2907	1.1147	0.839667	108770	1.16917	404.205	345.719	58.4866	1.194	0.836775	sinistral	4
	77293.8	1.03887	320.439	308.451	11.9886	1.07789	0.880926	73928.8	1.12948	327.668	290.106	37.5619	1.1425	0.841053	Dextral	4
	74083.7	1.05176	315.324	299.805	15.5188	1.07177	0.903283	65567.1	1.25157	324.303	259.117	65.1862	1.18576	0.807047	sinistral	4.5
	74756.7	1.18934	337.332	283.629	53.703	1.11431	0.792956	76524	1.25507	351.477	280.045	71.4322	1.22491	0.772972	sinistral	4
	100321	1.04729	367.93	351.317	16.613	1.17338	0.861423	109104	1.1849	406.919	343.422	63.4975	1.12911	0.816456	Dextral	4
	94888.8	1.0425	356.149	341.63	14.5197	1.12966	0.885206	83810.8	1.19711	358.464	299.44	59.0236	1.15411	0.814877	sinistral	4
	55060.5	1.09643	277.752	253.323	24.4291	1.07731	0.88093	51666.4	1.2078	283.159	234.442	48.7169	1.13973	0.837864	sinistral	4
	113931	1.12335	404.851	360.396	44.4548	1.10496	0.843922	112765	1.24182	427.592	344.328	83.2644	1.31506	0.769376	sinistral	4	2.12098	-1.81452	28.9935
	79642.1	1.0551	328.112	310.978	17.1336	1.12425	0.823242	75938.1	1.11209	329.223	296.04	33.1839	1.1971	0.788864	sinistral	4
	60899.6	1.02225	281.771	275.636	6.13422	1.06615	0.911118	60778.6	1.01666	280.949	276.344	4.60506	1.14778	0.897081	sinistral	4	2.06714	-1.47282	29.3455
	80605.6	1.18648	350.322	295.262	55.0597	1.15248	0.788148	82634.3	1.26371	366.847	290.295	76.5524	1.2898	0.746629	sinistral	4	2.65589	-1.4848	29.3329
	51647	1.03783	262.013	252.463	9.55049	1.09934	0.882115	45832.1	1.22013	267.295	219.071	48.2238	1.13081	0.810486	Dextral	4
	40268.9	1.02965	230.274	223.642	6.6318	1.12687	0.878157	43551.6	1.08561	246.838	227.372	19.4663	1.49954	0.714976	sinistral	4	1.18751	-1.38281	29.4377
	58178.6	1.05613	280.263	265.367	14.8958	1.07326	0.871712	56483.9	1.06541	277.674	260.628	17.0464	1.1879	0.899536	sinistral	4
	63727.2	1.17121	308.913	263.756	45.157	1.09547	0.816984	58415.8	1.36018	320.942	235.956	84.9868	1.2343	0.735094	sinistral	4
	51424.3	1.01716	258.398	254.039	4.35989	1.06658	0.912379	52097.3	1.04468	264.073	252.779	11.2943	1.15118	0.861182	sinistral	4.5
	87209.7	1.02118	337.304	330.309	6.995	1.08275	0.894631	88425	1.16088	362.623	312.37	50.2532	1.12364	0.842136	sinistral	4
	60371.9	1.13199	295.727	261.244	34.4828	1.07477	0.820659	61635.6	1.17062	304.363	260.001	44.3621	1.14536	0.828283	sinistral	4
	44219.8	1.13253	253.221	223.589	29.6327	1.12078	0.84994	42931.9	1.23489	261.222	211.535	49.6871	1.17744	0.821052	sinistral	4
	73478.5	1.03663	311.87	300.851	11.0194	1.0883	0.862733	61272.4	1.26906	315.783	248.832	66.951	1.19613	0.787948	Dextral	4
	33151.5	1.15553	221.336	191.544	29.7913	1.07937	0.789396	30938.8	1.30117	227.881	175.136	52.745	1.24902	0.733974	sinistral	4
	57360.3	1.13874	289.14	253.912	35.2279	1.07446	0.843594	56716.3	1.18033	292.737	248.013	44.7244	1.13027	0.840211	sinistral	4
	57936.5	1.07809	283.345	262.822	20.5229	1.2005	0.845837	57292.5	1.17781	294.097	249.698	44.3983	1.14771	0.812785	sinistral	4
	37702.8	1.14472	234.706	205.034	29.6719	1.06018	0.836094	35611.1	1.30978	245.82	187.681	58.1397	1.2127	0.760551	sinistral	4
	52896.2	1.24143	290.016	233.614	56.4023	1.11764	0.778461	48988.9	1.39767	298.038	213.239	84.7991	1.23057	0.730332	sinistral	4.5
1338A-6H-1-82/87
	53695.1	1.11214	276.087	248.249	27.8375	1.10041	0.855576	51569.6	1.19244	280.298	235.062	45.2359	1.20646	0.800968	sinistral	5	0.971729	-0.232834	30.6227
	134068	1.14977	443.947	386.119	57.8284	1.15535	0.831474	127822	1.33603	468.665	350.789	117.876	1.28577	0.763302	sinistral	4.5	3.12582	-1.4339	29.3843
	113389	1.14076	407.052	356.824	50.2273	1.12764	0.807715	112392	1.27732	431.196	337.579	93.6171	1.41044	0.689222	sinistral	4	2.41534	-1.77115	29.0364
	77468.1	1.08908	328.542	301.669	26.8733	1.08085	0.840059	79041.7	1.22013	351.512	288.093	63.4192	1.20827	0.769831	sinistral	4	1.8753	-1.34465	29.4758
	62047.1	1.04648	287.912	275.125	12.7867	1.05555	0.89954	56319.3	1.15586	289.387	250.365	39.0221	1.37881	0.763917	sinistral	4
	115868	1.04226	392.712	376.788	15.9245	1.13099	0.890113	105415	1.10702	386.709	349.325	37.3845	1.16794	0.84314	sinistral	4.5
	67029.3	1.04321	298.986	286.602	12.3839	1.08037	0.890143	67155.2	1.15571	315.235	272.762	42.473	1.09222	0.826973	sinistral	4
	67576.4	1.18727	320.25	269.735	50.5144	1.13525	0.808394	67716.8	1.26653	332.934	262.871	70.0629	1.27558	0.793965	sinistral	4.5
	37136.3	1.22278	240.851	196.97	43.881	1.08052	0.790877	37668.9	1.34176	255.514	190.432	65.082	1.24613	0.746837	sinistral	4
	47313.6	1.12594	260.752	231.587	29.1656	1.09267	0.853646	42317	1.39592	276.793	198.287	78.5065	1.27049	0.720224	sinistral	4.5
	64346.9	1.07994	298.215	276.141	22.0737	1.09108	0.870627	63460.9	1.18729	310.76	261.739	49.0213	1.15269	0.815014	sinistral	4	1.60035	-1.67981	29.1301
	56730.9	1.11647	284.699	254.998	29.7006	1.1814	0.832028	58798.3	1.18871	299.906	252.296	47.61	1.20936	0.819197	sinistral	4
	56667.9	1.13827	287.077	252.204	34.8727	1.08596	0.83412	56290.3	1.21047	298.212	246.36	51.8515	1.28846	0.80886	sinistral	4
1338A-6H-1-96/101
	54135.7	1.15639	282.826	244.576	38.2502	1.07546	0.816113	48693.5	1.1521	268.464	233.021	35.4423	1.15477	0.848528	sinistral	4
	61349.9	1.12486	296.969	264.005	32.9639	1.09849	0.845978	57002	1.24713	303.288	243.188	60.1001	1.24427	0.802472	Dextral	4
	50383.3	1.13653	270.618	238.109	32.5093	1.09475	0.832621	50000.8	1.16172	273.011	235.005	38.0059	1.13224	0.842728	sinistral	4	1.59609	-1.49589	29.316
	56619.5	1.03087	273.284	265.101	8.18357	1.08919	0.883114	52678.3	1.16308	279.811	240.578	39.2328	1.10074	0.830836	sinistral	4	1.48045	-1.09487	29.7323
	81423.8	1.05751	331.723	313.684	18.039	1.09056	0.8609	72926.5	1.26318	343.34	271.806	71.5341	1.11718	0.797519	sinistral	4
	81273.7	1.06146	332.615	313.357	19.2581	1.10473	0.865525	89161	1.08387	352.346	325.083	27.2631	1.16193	0.811406	sinistral	4	0.935142	-0.550658	30.2931
	43048.1	1.13785	250.284	219.963	30.3209	1.0843	0.843653	42331.5	1.21069	256.488	211.854	44.6344	1.14233	0.805371	sinistral	4.5
	63843.4	1.11078	301.17	271.134	30.0363	1.10895	0.812232	64022.6	1.25118	320.885	256.467	64.4186	1.15815	0.804543	sinistral	4	1.07883	-0.256117	30.5965
	89499.9	1.11034	356.201	320.804	35.3972	1.09651	0.858395	87703.6	1.2014	368.547	306.764	61.7827	1.1984	0.820416	sinistral	4	2.15165	-1.44424	29.3714
	60652.7	1.05812	286.486	270.751	15.7351	1.2353	0.794071	57297.4	1.16563	292.322	250.785	41.5378	1.09141	0.82325	Dextral	4.5
	115907	1.11985	407.416	363.811	43.6044	1.12174	0.86113	114972	1.18681	417.457	351.746	65.7113	1.12998	0.823385	sinistral	4.5
	129716	1.03924	415.458	399.772	15.6857	1.21643	0.809802	123189	1.1341	422.591	372.623	49.9683	1.11461	0.84941	sinistral	4.5
1338A-6H-1-109/114
	50528.6	1.11499	268.264	240.598	27.6662	1.07784	0.884163	47158.7	1.26156	276.457	219.138	57.3186	1.2126	0.793858	sinistral	4.5	0.0713205	-3.3537	27.4023
	126099	1.03799	409.059	394.086	14.9727	1.14831	0.90515	121509	1.11955	418.426	373.746	44.6803	1.31007	0.834392	sinistral	4.5	2.3038	-1.00345	29.8248
	89892.1	1.12444	360.171	320.311	39.8598	1.12501	0.820637	87635.8	1.24667	373.849	299.879	73.97	1.13044	0.781593	sinistral	4.5
	169980	1.1703	504.519	431.103	73.4155	1.11993	0.838485	175644	1.28416	538.428	419.285	119.143	1.24435	0.730266	sinistral	5	3.1575	-1.06078	29.7655
	112769	1.20673	416.644	345.266	71.3782	1.09248	0.810195	113142	1.2549	426.999	340.265	86.7339	1.19149	0.790977	sinistral	4.5	2.72091	-1.31991	29.4981
	58367.4	1.04141	278.932	267.841	11.0911	1.10204	0.881938	53448.2	1.15964	281.697	242.918	38.7793	1.09454	0.851344	sinistral	4
	82426.1	1.1423	346.872	303.662	43.2099	1.08648	0.826147	75221.5	1.33906	360.621	269.31	91.3114	1.27615	0.757635	sinistral	4.5	2.0923	-1.34386	29.4732
	71367.5	1.07771	313.61	290.997	22.6134	1.08545	0.885352	70118.3	1.14794	321.11	279.728	41.382	1.18027	0.847458	sinistral	4.5
	68380.1	1.04492	301.933	288.955	12.9787	1.1128	0.885575	66864.7	1.15233	314.516	272.94	41.5761	1.15786	0.852415	sinistral	4
	113510	1.0733	394.445	367.508	26.9372	1.08547	0.872335	107787	1.24245	415.704	334.585	81.1196	1.22142	0.810251	sinistral	4
	61040	1.10596	293.971	265.806	28.165	1.08944	0.830277	55462.3	1.30637	304.922	233.412	71.5102	1.15222	0.776556	sinistral	4
	53637	1.07663	271.759	252.416	19.3426	1.07273	0.848897	52639.6	1.18041	282.033	238.927	43.1058	1.13472	0.825844	sinistral	4
1338A-6H-1-123/128
	73556	1.14293	327.799	286.805	40.9937	1.08055	0.812676	69101.6	1.32776	344.061	259.129	84.9325	1.27395	0.753431	sinistral	4.5
	99101.1	1.12519	377.396	335.407	41.9898	1.07062	0.850844	94927.5	1.23072	386.415	313.975	72.4394	1.20319	0.817579	sinistral	4
	129754	1.07461	422.609	393.269	29.3401	1.15912	0.82183	116028	1.19388	420.636	352.328	68.3079	1.09773	0.811714	sinistral	4
	84633.9	1.08084	342.1	316.514	25.5861	1.06996	0.85889	78141.1	1.21994	349.489	286.479	63.0096	1.1465	0.7905	sinistral	4
	56338.7	1.07838	278.592	258.343	20.2487	1.0677	0.870244	54377.8	1.27078	297.96	234.471	63.4896	1.158	0.800306	sinistral	4.5	1.76964	-0.634552	30.2036
	134814	1.04755	424.547	405.274	19.2726	1.08333	0.909549	128248	1.15057	437.728	380.444	57.2835	1.36288	0.808807	sinistral	4.5	2.63942	-1.27481	29.5434
	99386.7	1.14002	380.762	333.997	46.7648	1.10176	0.823354	91494.7	1.39771	407.083	291.249	115.834	1.32466	0.718931	sinistral	4.5
	69343.6	1.03353	302.408	292.597	9.8109	1.04643	0.89413	69062.8	1.05081	304.484	289.762	14.7221	1.11325	0.919616	sinistral	4.5
	96409.1	1.02716	355.328	345.933	9.39548	1.04351	0.930743	87388.9	1.0963	350.989	320.157	30.8322	1.1163	0.872547	sinistral	4.5
	71735.5	1.03755	308.554	297.386	11.1681	1.12074	0.844703	70626.7	1.06913	310.346	290.279	20.066	1.08159	0.904695	sinistral	4.5
	74558.2	1.12899	327.889	290.426	37.463	1.06298	0.824856	73275.1	1.19699	334.914	279.796	55.1181	1.11781	0.813441	sinistral	4
	100408	1.02388	363.752	355.268	8.48439	1.27596	0.800015	90143.8	1.17371	368.331	313.819	54.5126	1.29367	0.838159	Dextral	4.5
	87790.7	1.04922	342.887	326.801	16.0861	1.0691	0.899672	80184.3	1.22068	354.36	290.298	64.0617	1.19312	0.819543	sinistral	4.5
	87698.7	1.16986	362.02	309.456	52.5645	1.06525	0.819728	84653.3	1.16604	355.07	304.509	50.5609	1.09409	0.802832	sinistral	4
	83515.5	1.07588	339.317	315.386	23.9311	1.08724	0.835246	79758.3	1.2822	361.966	282.3	79.6657	1.1513	0.787052	sinistral	4
	61708.2	1.09571	293.933	268.259	25.6742	1.06025	0.891617	57771.8	1.1091	286.31	258.145	28.1645	1.10913	0.871588	sinistral	4.5
	64293.7	1.10758	301.426	272.148	29.2783	1.06597	0.868625	59050.1	1.2585	308.872	245.428	63.4435	1.12668	0.799268	sinistral	4
	69668	1.08897	311.313	285.879	25.4347	1.08114	0.89573	66704.9	1.13516	311.779	274.656	37.1234	1.12716	0.834241	sinistral	4
	79395.1	1.05665	327.461	309.907	17.5547	1.08428	0.877402	70684.8	1.25459	337.149	268.733	68.416	1.18866	0.796453	sinistral	4	2.12913	-1.06033	29.7642
	98181.1	1.07766	367.444	340.965	26.4793	1.05214	0.857438	93010.1	1.28352	392.747	305.993	86.7542	1.35668	0.779637	sinistral	5.5
	63669.1	1.10526	299.737	271.19	28.5463	1.10056	0.84756	66094.8	1.12284	307.866	274.185	33.6809	1.12949	0.835286	sinistral	5
	124903	1.04606	408.463	390.476	17.9865	1.12121	0.877403	125218	1.13777	427.42	375.665	51.7553	1.13667	0.809448	sinistral	4.5
	106223	1.0816	383.112	354.207	28.9044	1.07008	0.874944	95310	1.28915	396.764	307.773	88.9916	1.1949	0.73282	sinistral	5	2.15056	-0.739057	30.0952
	76887.1	1.21277	345.395	284.799	60.5959	1.11077	0.803345	71047.9	1.39229	357.803	256.989	100.814	1.40216	0.686121	sinistral	4.5
	112750	1.02788	384.685	374.249	10.4354	1.08807	0.886931	107928	1.12625	393.997	349.832	44.1648	1.11385	0.882173	sinistral	5
	204274	1.15916	550.496	474.91	75.5857	1.10419	0.832745	195646	1.27566	566.598	444.161	122.437	1.23855	0.761365	sinistral	5	3.29111	-1.3312	29.4845
	97125.6	1.14097	376.953	330.38	46.5727	1.11831	0.790834	89785.5	1.30486	388.942	298.072	90.87	1.21324	0.733006	sinistral	4
	67886.3	1.13289	314.052	277.214	36.8381	1.16223	0.867269	66046.4	1.23878	324.517	261.966	62.5511	1.23632	0.828517	sinistral	4.5
	121911	1.22649	436.796	356.134	80.6621	1.12301	0.777365	131008	1.20257	448.969	373.342	75.6269	1.15766	0.795683	sinistral	4.5
	67247.2	1.09056	306.137	280.715	25.4225	1.06577	0.842325	66738.8	1.22671	323.586	263.785	59.8017	1.09456	0.810378	sinistral	4.5
	55065.3	1.12522	281.298	249.994	31.3038	1.05715	0.846399	55239.6	1.21454	293.395	241.569	51.8261	1.15222	0.82307	sinistral	4
	95552.1	1.12082	369.884	330.013	39.8706	1.06633	0.870428	93644.4	1.22212	383.125	313.492	69.6328	1.16214	0.804731	sinistral	4
	132955	1.15151	442.702	384.453	58.2493	1.12781	0.821041	125910	1.27635	453.906	355.627	98.2792	1.31496	0.772773	sinistral	5
	65886.6	1.10795	305.384	275.628	29.7551	1.05818	0.83822	70655.8	1.1033	315.625	286.073	29.5526	1.07281	0.851861	sinistral	4
	116159	1.19932	422.008	351.872	70.1356	1.17459	0.814059	112542	1.27135	428.16	336.777	91.3831	1.17481	0.775069	sinistral	4
1338A-6H-1-137/142
	96133.1	1.07362	363.567	338.636	24.9312	1.33498	0.79166	93310.3	1.12805	367.042	325.376	41.6659	1.0955	0.846254	sinistral	4.5
	76117.3	1.14681	333.814	291.081	42.7332	1.07672	0.862251	69116.1	1.29188	339.211	262.571	76.6397	1.16454	0.780131	sinistral	4.5
	88502.5	1.18474	366.077	308.993	57.0839	1.11311	0.830058	80276.3	1.37245	377.409	274.989	102.419	1.2125	0.735849	sinistral	4.5
	126549	1.05309	412.385	391.594	20.7911	1.11246	0.884307	115926	1.16967	416.024	355.676	60.3479	1.1076	0.828822	sinistral	4
	98776.7	1.06213	366.027	344.617	21.4096	1.06722	0.872382	83631.7	1.27941	370.864	289.87	80.9936	1.15618	0.785005	sinistral	4.5
	110348	1.11548	396.758	355.683	41.0757	1.1213	0.825003	94801.6	1.45499	422.138	290.132	132.006	1.34293	0.711967	sinistral	4.5
	130524	1.08793	425.968	391.541	34.4276	1.10855	0.886044	113408	1.38737	451.065	325.123	125.942	1.24714	0.729297	sinistral	4.5	3.52701	-1.47267	29.3379
	121034	1.1328	418.297	369.258	49.0389	1.19698	0.83329	104427	1.37123	430.076	313.644	116.432	1.24016	0.767754	sinistral	4.5
	71285.2	1.13943	322.424	282.97	39.4539	1.1209	0.832999	62143.9	1.39571	334.942	239.98	94.9621	1.18362	0.744734	sinistral	4
	76131.8	1.06789	322.37	301.875	20.4954	1.09021	0.860246	76896.8	1.11635	331.065	296.561	34.5036	1.11253	0.860627	sinistral	4
	97106.3	1.04664	360.357	344.3	16.0574	1.11014	0.878789	82164.6	1.33298	378.05	283.612	94.4376	1.35755	0.736727	sinistral	4
	71725.8	1.07244	313.942	292.734	21.2071	1.14684	0.835158	64763.3	1.24528	321.477	258.156	63.3213	1.17689	0.805629	sinistral	4.5
	102955	1.07736	376.742	349.692	27.0506	1.09432	0.870713	99653	1.16346	385.398	331.252	54.1462	1.16965	0.767285	sinistral	4
	85403.7	1.08474	344.006	317.133	26.8733	1.0604	0.861716	91262.3	1.18448	372.644	314.605	58.0388	1.18827	0.809569	sinistral	4
	109235	1.09878	391.547	356.346	35.2015	1.16147	0.866698	99532	1.27835	404.025	316.052	87.9727	1.13372	0.802766	sinistral	4	2.73816	-1.18204	29.6373
	52983.3	1.11104	274.221	246.814	27.4069	1.05696	0.852183	48398.2	1.3154	285.464	217.017	68.4475	1.10338	0.767836	sinistral	4	1.51688	-0.943215	29.8832
	73865.8	1.11968	324.97	290.234	34.7354	1.06272	0.835094	75008.5	1.16259	334.996	288.145	46.8509	1.1941	0.814376	sinistral	4
	87626.1	1.10843	352.436	317.959	34.4773	1.13288	0.842028	91180	1.17088	369.195	315.313	53.8814	1.13248	0.841279	sinistral	4
	63301.1	1.03836	289.494	278.798	10.696	1.08052	0.922911	57723.4	1.42339	325.32	228.553	96.7663	1.29318	0.679263	sinistral	4	2.05859	-1.33243	29.4817
	112426	1.13045	403.068	356.555	46.5133	1.08974	0.83715	93034.4	1.50333	425.276	282.889	142.387	1.23154	0.700063	sinistral	4.5
	56106.3	1.12321	283.691	252.573	31.1188	1.05628	0.83912	51283.9	1.28149	290.568	226.743	63.8257	1.1405	0.777491	sinistral	4
	54663.4	1.09957	277.18	252.082	25.0986	1.08853	0.895197	50543.1	1.20592	280.587	232.675	47.9116	1.18357	0.833669	sinistral	4
	92608.3	1.04844	352.571	336.282	16.2889	1.23939	0.892352	89010.9	1.09437	353.223	322.765	30.4578	1.12845	0.875066	sinistral	4
	81690.1	1.13872	345.035	303.004	42.0314	1.07971	0.822447	76335.1	1.1992	341.85	285.066	56.7843	1.12305	0.824924	sinistral	4
	55220.2	1.02521	268.848	262.239	6.60988	1.0444	0.902093	54953.9	1.0642	273.124	256.648	16.476	1.0543	0.903305	sinistral	4
	86314	1.02948	336.813	327.168	9.6451	1.05985	0.88402	85268.2	1.01356	332.693	328.244	4.44979	1.07165	0.884116	sinistral	4	2.18573	-1.12767	29.6926
	108116	1.02291	376.519	368.085	8.43346	1.17928	0.805021	94022.1	1.20073	383.773	319.617	64.1566	1.43005	0.78842	sinistral	4.5
1338A-6H-2-0/5
	68496.3	1.0355	301.459	291.123	10.336	1.24606	0.774573	59069.4	1.26071	309.412	245.428	63.9845	1.16315	0.797646	sinistral	4
	119490	1.17994	425.115	360.284	64.8312	1.49508	0.800165	112314	1.23872	422.719	341.254	81.4657	1.13665	0.800905	sinistral	4
	87325.9	1.01563	336.521	331.343	5.17845	1.06344	0.914741	78107.2	1.15961	341.217	294.252	46.9644	1.13408	0.839024	sinistral	4.5	2.14356	-0.687237	30.153
	72728	1.04294	311.532	298.705	12.8269	1.34116	0.742862	63030	1.22193	313.936	256.919	57.017	1.11696	0.783859	sinistral	4	2.1031	-0.760174	30.0776
	77153.4	1.09396	328.487	300.273	28.2142	1.10973	0.820362	71115.7	1.24769	337.897	270.819	67.0784	1.52962	0.734863	sinistral	4
	66772.7	1.03629	297.197	286.789	10.4085	1.05884	0.921299	68239.7	1.1478	317.071	276.241	40.8298	1.19018	0.805594	sinistral	4.5
	120158	1.15721	421.532	364.266	57.2664	1.12595	0.835093	104766	1.25837	411.473	326.988	84.4842	1.19923	0.794211	sinistral	4
	49816.8	1.03372	256.51	248.143	8.36627	1.06229	0.890204	46263	1.14473	260.557	227.614	32.9433	1.0781	0.847328	sinistral	4
	124099	1.13282	423.831	374.139	49.6925	1.1052	0.837486	127667	1.28224	459.584	358.421	101.162	1.28669	0.748513	sinistral	5	3.28277	-1.66927	29.1402
	56062.7	1.046	273.772	261.731	12.0406	1.18487	0.852779	45207.5	1.33275	279.266	209.541	69.7249	1.21693	0.733965	sinistral	4.5	1.18517	-1.2637	29.5555
	110024	1.15653	403.141	348.579	54.5626	1.06797	0.818844	109230	1.2146	414.794	341.507	73.2872	1.4518	0.802384	sinistral	4	2.38694	-1.2239	29.5991
	84343.4	1.17366	355.964	303.294	52.6706	1.14357	0.809124	86401.2	1.22803	368.539	300.107	68.4326	1.1727	0.801596	sinistral	4
	42423.5	1.15217	249.914	216.906	33.0075	1.07808	0.821009	37257.3	1.44083	263.361	182.785	80.5763	1.17746	0.714955	sinistral	4
	57583	1.09028	283.158	259.711	23.4474	1.0478	0.847895	60720.5	1.12514	296.136	263.2	32.936	1.15938	0.843634	sinistral	4
	122734	1.05957	407.525	384.613	22.9124	1.14561	0.88518	106185	1.25617	413.241	328.969	84.2718	1.17179	0.784518	sinistral	4.5
1338A-6H-2-14/19
	111641	1.11125	398.183	358.321	39.8619	1.09665	0.862519	107715	1.19196	406.926	341.392	65.5346	1.25436	0.809976	sinistral	4
	56038.5	1.04448	273.661	262.008	11.6538	1.07522	0.860944	48035.1	1.30563	284.445	217.86	66.5853	1.19758	0.781699	sinistral	4
	70244.2	1.08022	311.917	288.753	23.1639	1.16081	0.842537	62962.2	1.17744	307.833	261.443	46.3899	1.18255	0.815612	sinistral	4
	90269.7	1.0766	352.544	327.462	25.0825	1.08799	0.890375	82280.8	1.08805	338.294	310.917	27.3768	1.11435	0.854553	sinistral	4
	103657	1.13279	388.041	342.553	45.4883	1.10778	0.796354	98239.2	1.24771	396.629	317.887	78.7425	1.18175	0.795607	sinistral	4
	53825.8	1.10888	276.381	249.243	27.1381	1.08801	0.84403	48538.6	1.28693	283.649	220.407	63.2423	1.15405	0.770635	Dextral	4
	45580.3	1.03627	245.586	236.991	8.59506	1.04368	0.914086	46398.6	1.10241	255.679	231.928	23.7507	1.13338	0.812289	sinistral	4
	58130.1	1.11291	287.571	258.397	29.1746	1.0754	0.874732	52930.1	1.20802	287.224	237.765	49.4592	1.24307	0.840923	sinistral	4
	162426	1.07395	472.278	439.757	32.5212	1.08585	0.875267	120710	1.29988	450.316	346.428	103.887	1.31295	0.738213	sinistral	4.5
	82508.4	1.05916	334.942	316.234	18.708	1.45602	0.780696	66719.4	1.31567	336.034	255.409	80.6254	1.365	0.705719	sinistral	4
	111302	1.08244	392.278	362.403	29.875	1.09137	0.87136	105352	1.23381	409.221	331.673	77.5488	1.32925	0.812946	sinistral	5
	116575	1.07491	400.227	372.334	27.8924	1.087	0.868132	112256	1.16492	410.391	352.291	58.1002	1.30875	0.840327	sinistral	4.5
	73897	1.12694	326.556	289.772	36.7832	1.26697	0.836962	77686	1.17448	341.461	290.734	50.7271	1.14396	0.779463	sinistral	4
	109170	1.0126	375.678	371.001	4.67631	1.21582	0.911968	99178.5	1.16588	385.082	330.294	54.7882	1.17919	0.803612	sinistral	4.5	2.86344	-1.75313	29.0512
	90550.5	1.07958	353.891	327.804	26.0877	1.41257	0.862062	80479.7	1.34562	372.035	276.478	95.5564	1.17632	0.695648	sinistral	4.5
	80925	1.10453	337.805	305.837	31.968	1.13384	0.869113	73706.1	1.32025	353.8	267.979	85.8213	1.20001	0.77152	sinistral	5	2.50866	-1.44836	29.3652
	72916.9	1.1309	325.112	287.481	37.6307	1.33454	0.767046	70437.9	1.22827	334.373	272.232	62.1415	1.29849	0.788388	sinistral	4
	55099.2	1.08272	276.053	254.963	21.0898	1.08641	0.884201	49172.9	1.39599	296.832	212.632	84.2005	1.24449	0.69566	sinistral	4
	54456.7	1.13477	280.969	247.599	33.3699	1.10882	0.827796	52257.1	1.23229	288.392	234.029	54.3636	1.23331	0.794063	sinistral	4
	36463.3	1.10645	227.112	205.262	21.85	1.06961	0.84812	36163.1	1.15474	231.435	200.421	31.0133	1.08819	0.840608	sinistral	4.5
	119775	1.06286	403.598	379.728	23.8701	1.22684	0.855385	112978	1.29165	432.626	334.94	97.6862	1.31583	0.747893	sinistral	4.5
	71198	1.06625	311.772	292.401	19.3711	1.06577	0.89107	68874	1.16276	319.786	275.023	44.7634	1.10679	0.857181	sinistral	4
	59190.5	1.05797	283.075	267.564	15.5105	1.11172	0.820243	54663.4	1.17413	287.157	244.57	42.5872	1.21251	0.833361	sinistral	4
	65901.2	1.12561	307.691	273.354	34.3363	1.0663	0.861574	57655.6	1.2974	310.228	239.115	71.1133	1.25316	0.784604	Dextral	4
	72268.1	1.08552	316.59	291.648	24.9428	1.06025	0.859011	69208.1	1.28451	339.94	264.646	75.294	1.34691	0.772738	sinistral	4	1.79763	-1.173	29.651
	87766.5	1.04213	341.671	327.858	13.814	1.13618	0.890232	85737.8	1.15363	355.664	308.3	47.3649	1.12993	0.848427	sinistral	4	2.65241	-1.29388	29.5262
	87137.1	1.05035	342.176	325.775	16.4018	1.1052	0.88225	75957.5	1.25566	350.726	279.317	71.409	1.25218	0.79382	sinistral	4
	42689.8	1.07956	242.635	224.753	17.8824	1.09584	0.858195	36889.3	1.1504	233.613	203.072	30.5415	1.14915	0.853581	sinistral	4
	99870.9	1.12001	378.309	337.772	40.537	1.15371	0.876239	66598.4	1.50509	360.231	239.342	120.889	1.28604	0.688732	sinistral	4.5
	61132	1.04361	285.437	273.509	11.9275	1.06106	0.878106	60270.2	1.1377	296.518	260.63	35.8882	1.1214	0.824606	sinistral	4
	67566.7	1.11599	310.441	278.176	32.2651	1.09112	0.861652	60318.6	1.304	319.25	244.824	74.4267	1.23208	0.780809	sinistral	4
	115659	1.16659	415.294	355.99	59.3035	1.22493	0.852417	132761	1.33369	478.471	358.757	119.714	1.27435	0.755646	sinistral	4.5	2.99606	-1.57111	29.2408
	79617.8	1.14591	341.276	297.82	43.4559	1.07777	0.815059	77569.8	1.26023	354.061	280.95	73.1107	1.20247	0.78928	sinistral	4
	161865	1.04813	465.983	444.585	21.3974	1.13482	0.841087	151082	1.26054	496.383	393.788	102.596	1.29609	0.772906	sinistral	5
	172662	1.15556	504.609	436.678	67.9302	1.14455	0.842664	147606	1.33486	505.737	378.87	126.868	1.42215	0.759875	sinistral	5
	98500.7	1.12148	375.448	334.781	40.6676	1.11562	0.857388	92685.8	1.24734	386.499	309.859	76.6399	1.38593	0.777455	sinistral	4
	35310.9	1.1749	230.61	196.281	34.3294	1.10961	0.765999	31844.2	1.33632	234.268	175.308	58.9602	1.19267	0.733726	sinistral	4
	69387.2	1.13633	317.605	279.5	38.1052	1.07941	0.840556	60042.6	1.38707	326.025	235.046	90.979	1.1643	0.722331	sinistral	4.5
	73338.1	1.16393	330.389	283.857	46.5324	1.10297	0.849409	68912.7	1.31591	342.664	260.4	82.2637	1.33075	0.771878	sinistral	4

## Sheet: D.altispira Specimen Metadata
Data Description
Sample: IODP Expedition 321 sample data. Includes the Site Number, Hole, Core Number and Type, Core Section, and Sample Depth with section. See Pälike et al. (2010) for more details.
U_Area		Dentoglobigerina altispira single specimen umbilical area (µm2)
U_Aspect_Ratio		Dentoglobigerina altispira single specimen umbilical Aspect Ratio
U_Axis_Major		Dentoglobigerina altispira single specimen umbilical view largest diameter (µm)
U_Axis_Minor		Dentoglobigerina altispira single specimen umbilical view smallest diameter (µm)
U_Range		Dentoglobigerina altispira single specimen umbilical view diameter size range (µm)
U_Roundness		Dentoglobigerina altispira single specimen umbilical roundness (perimeter2 (µm)/4π.test area)
U_Circularity		Dentoglobigerina altispira single specimen umbilical circularity (4.test area)/(π.MaxFeret2)
L_Area		Dentoglobigerina altispira single specimen lateral area (µm2)
L_Aspect_Ratio		Dentoglobigerina altispira single specimen lateral Aspect Ratio
L_Axis_Major		Dentoglobigerina altispira single specimen lateral view largest diameter (µm)
L_Axis_Minor		Dentoglobigerina altispira single specimen lateral view smallest diameter (µm)
L_Range		Dentoglobigerina altispira single specimen lateral view diameter size range (µm)
L_Roundness		Dentoglobigerina altispira single specimen lateral roundness (perimeter2 (µm)/4π.test area)
L_Circularity		Dentoglobigerina altispira single specimen lateral circularity (4.test area)/(π.MaxFeret2)
Coiling Mode		Dentoglobigerina altispira single specimen coiling mode
No. chambers		Dentoglobigerina altispira single specimen number of chambers in final whorl
δ13C VPDB		Dentoglobigerina altispira single specimen stable carbon isotopes (‰ VPDB)
δ18O VPDB		Dentoglobigerina altispira single specimen stable oxygen isotopes (‰ SMOW)
δ18O SMOW		Dentoglobigerina altispira single specimen stable oxygen isotopes (‰ VPDB)
References
Pälike, H., Lyle, M., Nishi, H., Raffi, I., Gamage, K., Klaus, A., and the Expedition 320/321 Scientists., 2010, Site 1338: Proceedings of the Integrated Ocean Drilling Program, Volume 320/321, doi:10.2204/ iodp.proc.320321.101.2010.
