# Supplementary material for: Adaptive ecological niche migration does not negate extinction susceptibility
Source: Sci Rep. 2021 Jul 29;11:15411. doi: 10.1038/s41598-021-94140-5 (PMC8322071; doi:10.1038/s41598-021-94140-5)
Supplement: Supplementary file 8 — Supplementary Information 8. [file 41598_2021_94140_MOESM8_ESM.xlsx]

## Sheet: D. baroe Specimen Data
Sample	U_Area (µm2)	U_Aspect_Ratio	U_Axis_Major (µm)	U_Axis_Minor (µm)	U_Range (µm)	L_Area (µm2)	L_Aspect_Ratio	L_Axis_Major (µm)	L_Axis_Minor (µm)	L_Range (µm)	Coiling Mode	No. chambers	δ13C ‰ VPDB	δ18O ‰ VPDB	δ18O ‰ SMOW
1338A-5H-3-130/133
	151436	1.19381	480.726	402.684	78.0424	131071	1.34934	476.901	353.432	123.469	sinistral	4.5
	138929	1.13089	448.34	396.449	51.891	111946	1.50646	467.096	310.063	157.034	sinistral	5	1.43964	-0.89455	29.9399
	130471	1.16586	441.088	378.337	62.7509	106005	1.54622	462.1	298.858	163.242	sinistral	4	0.904236	-1.66053	29.1498
1338A-5H-3-136/139
	202506	1.15436	548.175	474.875	73.2995	158839	1.49475	558.271	373.489	184.782	sinistral	5	2.92444	-1.92106	28.8894
1338A-5H-3-142/145
	136325	1.2179	460.902	378.44	82.4618	121475	1.43766	476.046	331.125	144.921	sinistral	4	2.98461	-1.34587	29.4854
	94094.7	1.2527	388.925	310.47	78.4546	89606.4	1.30731	390.276	298.534	91.742	sinistral	4.5
	111118	1.10155	395.426	358.972	36.4536	91751.3	1.57757	432.019	273.851	158.168	sinistral	4.5	2.52619	-2.02435	28.7839
	102626	1.14277	387.277	338.894	48.3829	88250.7	1.4225	403.807	283.871	119.936	sinistral	4
	150278	1.10817	461.644	416.58	45.0632	129924	1.39021	485.004	348.87	136.133	sinistral	4
	154931	1.15782	478.678	413.431	65.2479	138421	1.40252	502.711	358.433	144.278	sinistral	4	2.98223	-1.69177	29.1237
	101469	1.14637	385.357	336.153	49.2041	97387.1	1.27881	399.97	312.768	87.2018	sinistral	3.5	0.649021	-2.99217	27.779
	137070	1.13065	445.726	394.222	51.5035	134640	1.17662	453.039	385.035	68.0049	sinistral	4.5
	129130	1.12176	431.326	384.507	46.8192	114348	1.31056	438.597	334.663	103.934	sinistral	4	1.38544	-1.36855	29.4516
	89882.4	1.11881	358.759	320.663	38.0964	81428.7	1.3203	372.065	281.803	90.262	sinistral	4	1.57689	-0.83656	29.999
	68283.3	1.12788	314.558	278.894	35.6641	56532.4	1.3989	321.766	230.014	91.7519	sinistral	4.5
	138668	1.11501	445.673	399.702	45.9708	125174	1.40667	475.606	338.109	137.497	sinistral	4	2.83232	-1.30993	29.5079
	127963	1.12363	428.521	381.374	47.1476	131062	1.16644	442.95	379.746	63.2038	sinistral	4
	114067	1.12046	404.287	360.823	43.4639	104020	1.30007	418.2	321.676	96.5238	sinistral	4
	130960	1.11746	432.064	386.65	45.4142	120148	1.41063	471.089	333.957	137.133	sinistral	4
	103396	1.06539	375.468	352.423	23.0457	85766.9	1.54041	412.746	267.946	144.8	sinistral	4.5
	211018	1.17183	562.217	479.778	82.4384	197103	1.30539	576.808	441.866	134.942	sinistral	5
1338A-5H-3-148/150
	85253.7	1.13852	353.255	310.276	42.9792	68133.2	1.45165	357.603	246.342	111.261	sinistral	4	1.32703	-1.99005	28.8096
	63504.5	1.16215	307.07	264.225	42.8447	54561.8	1.4496	319.977	220.734	99.2426	sinistral	4.5	1.87933	-1.78872	29.0137
1338A-5H-4-4/7
1338A-5H-4-10/13
	87926.3	1.20789	369.309	305.746	63.5627	69934.3	1.65944	388.092	233.869	154.222	sinistral	4	2.09971	-1.50923	29.2964
	53913	1.24911	293.947	235.326	58.621	46166.2	1.59492	308.742	193.578	115.164	sinistral	4.5	2.03919	-1.84863	28.9461
	55496.2	1.26639	299.731	236.681	63.0503	46650.3	1.59824	309.663	193.752	115.911	sinistral	4.5	2.73594	-1.41593	29.4016
	85171.3	1.14091	352.721	309.157	43.5643	82416.4	1.18776	353.877	297.938	55.9397	sinistral	3.5
	88187.8	1.29989	382.916	294.576	88.3405	76824.2	1.58638	398.588	251.257	147.331	sinistral	4.5	2.15505	-1.2754	29.5464
	154617	1.36424	519.904	381.094	138.81	131246	1.7085	542.704	317.651	225.054	sinistral	4.5
	132204	1.21448	453.667	373.548	80.1192	117640	1.39799	461.493	330.112	131.381	sinistral	4.5
	49158.4	1.25995	281.675	223.561	58.1137	42689.8	1.3954	278.519	199.597	78.9216	sinistral	4
	104103	1.27844	412.618	322.75	89.8677	81835.4	1.67821	426.199	253.96	172.239	sinistral	5	1.71632	-1.49167	29.3234
	50252.6	1.20008	277.969	231.626	46.3433	38632.4	1.51498	274.66	181.296	93.3641	sinistral	4
1338A-5H-4-16/19
	92588.9	1.26778	388.768	306.652	82.1164	89335.3	1.46839	412.029	280.599	131.431	sinistral	4.5	2.75318	-1.77244	29.0338
	90792.6	1.18164	370.346	313.417	56.9295	75270	1.68604	404.907	240.153	164.755	sinistral	5	2.10924	-1.65306	29.1568
	64995.7	1.27027	325.169	255.985	69.1842	52194.1	1.62015	331.741	204.76	126.981	sinistral	4	1.6346	-1.42184	29.395
	88110.3	1.21514	369.957	304.457	65.4999	77032.4	1.41726	376.912	265.945	110.967	sinistral	4.5	0.510814	-2.00102	28.7978
	56309.6	1.15833	288.738	249.27	39.4681	47705.8	1.40184	293.584	209.427	84.1563	dextral	4	3.04799	-1.76209	29.0441
1338A-5H-4-23/26
	67668.4	1.24391	328.943	264.442	64.501	55801.2	1.77524	358.073	201.704	156.369	sinistral	4.5	1.72742	-1.12535	29.7003
	129285	1.08866	424.999	390.388	34.6114	106596	1.46822	451.938	307.813	144.125	sinistral	4	2.34143	-1.41817	29.3985
1338A-5H-4-29/32
1338A-5H-4-35/38
	110731	1.08298	391.396	361.407	29.9899	106369	1.32843	426.621	321.146	105.475	sinistral	4	2.17844	-1.33265	29.4864
	62749.2	1.23534	315.4	255.314	60.0861	53845.2	1.47657	321.911	218.013	103.898	sinistral	4.5	1.05426	-1.54017	29.2724
1338A-5H-4-41/44
1338A-5H-4-47/50
	65073.2	1.3464	335.253	248.999	86.2541	54576.3	1.58602	337.172	212.59	124.582	sinistral	4.5	1.95188	-1.94093	28.8592
	88739.7	1.2714	379.956	298.847	81.1087	79782.5	1.36195	376.583	276.503	100.08	sinistral	4	1.83252	-1.21758	29.6048
	56532.4	1.19971	294.228	245.25	48.9786	47197.4	1.58689	312.019	196.622	115.396	sinistral	4
	81433.5	1.27653	364.533	285.566	78.9669	76741.8	1.45974	383.362	262.623	120.739	sinistral	4	2.44006	-0.74803	30.0887
	72079.2	1.17957	329.827	279.617	50.2108	53825.8	1.58437	331.385	209.159	122.227	sinistral	4.5	2.27173	-1.42046	29.3954
	48819.4	1.23097	276.917	224.957	51.9592	42960.9	1.56396	296.096	189.325	106.771	sinistral	4.5
1338A-5H-4-53/56
	103255	1.13056	386.649	341.999	44.6508	75884.9	1.54953	389.826	251.576	138.249	sinistral	4	2.05811	-1.74813	29.0575
	40879	1.20808	251.073	207.829	43.2442	34991.4	1.50012	261.777	174.504	87.2726	sinistral	4
	74098.2	1.19645	337.597	282.166	55.4304	62666.9	1.57264	355.823	226.259	129.564	sinistral	4.5	2.72429	-1.32074	29.498
	81026.8	1.21403	356.765	293.868	62.8969	66966.3	1.57038	370.913	236.193	134.72	sinistral	4.5	2.726	-1.95263	28.8466
	78024.9	1.21251	347.995	287.005	60.9905	68496.3	1.44263	357.129	247.554	109.575	sinistral	4	0.908767	-0.976749	29.8525
	66530.6	1.2016	320.225	266.498	53.7263	53191.5	1.56819	330.314	210.634	119.681	sinistral	4	1.90455	-1.32138	29.4971
1338A-5H-4-59/62
	85723.3	1.23128	367.304	298.311	68.9937	74795.5	1.44426	374.421	259.247	115.174	sinistral	4	2.54681	-1.3909	29.4252
	81259.2	1.22214	357.158	292.24	64.9189	71261	1.42108	361.777	254.58	107.197	sinistral	4	1.83063	-1.05373	29.7727
	90826.5	1.10052	357.271	324.639	32.6328	73173.5	1.50143	377.461	251.401	126.061	sinistral	4.5	3.05644	-1.66945	29.1379
	125697	1.10067	422.062	383.459	38.6026	95823.2	1.53734	436.513	283.941	152.572	sinistral	4.5
	64046.8	1.22234	316.366	258.82	57.5464	55031.4	1.49401	327.094	218.938	108.157	sinistral	4	1.39425	-1.57524	29.235
	94278.7	1.2259	384.883	313.96	70.9231	85549	1.42876	396.601	277.584	119.017	sinistral	4	2.29332	-1.98455	28.813
	108756	1.16939	404.415	345.834	58.5812	86686.8	1.58351	424.137	267.847	156.29	sinistral	4.5
	145291	1.20346	472.739	392.816	79.9227	116924	1.67142	501.984	300.334	201.65	sinistral	5
	58377.1	1.22705	303.755	247.548	56.2068	55564	1.26654	300.526	237.28	63.2457	sinistral	4
	63736.9	1.06854	295.76	276.789	18.9704	46756.8	1.6129	312.459	193.725	118.734	sinistral	4
	89950.2	1.18466	368.742	311.264	57.4784	78814.1	1.41176	381.638	270.327	111.311	sinistral	4
1338A-5H-4-65/68
	109191	1.1408	399.158	349.895	49.2637	85921.8	1.58303	421.933	266.535	155.398	sinistral	4.5
	73914.3	1.13115	328.485	290.399	38.0863	62783.1	1.2973	324.069	249.803	74.2662	dextral	4.5
	145829	1.19655	473.295	395.55	77.745	130878	1.42804	493.39	345.502	147.888	sinistral	5
	41716.6	1.0936	242.074	221.355	20.7186	37300.9	1.28658	248.339	193.023	55.3166	sinistral	4.5
	45933.7	1.13748	258.413	227.181	31.2327	39237.6	1.43448	268.615	187.256	81.3588	sinistral	4
	158568	1.15056	482.775	419.599	63.1757	151881	1.30554	508.697	389.644	119.053	sinistral	4	2.87174	-1.816	28.9919
	77763.5	1.20944	347.06	286.959	60.1008	76030.1	1.47524	380.362	257.83	122.532	sinistral	5	2.32886	-1.7412	29.0637
	122709	1.24804	442.543	354.589	87.9539	115897	1.27612	435.297	341.108	94.1885	dextral	4	1.8489	-1.62214	29.1904
	56372.6	1.18852	292.968	246.498	46.4708	49792.6	1.48851	308.548	207.286	101.262	sinistral	4.5	1.80708	-1.37023	29.4521
	50790	1.21165	280.497	231.5	48.9966	46006.4	1.49076	298.136	199.989	98.1474	dextral	4
	47807.5	1.24145	275.569	221.974	53.5956	42801.1	1.51778	289.074	190.458	98.616	sinistral	4
	73744.8	1.12477	325.51	289.4	36.1096	73076.6	1.23791	340.095	274.735	65.3608	sinistral	4.5
	100883	1.12965	381.813	337.991	43.822	85771.7	1.37112	389.909	284.373	105.536	sinistral	4
	107506	1.14259	395.887	346.483	49.4038	91146.1	1.44055	412.032	286.023	126.009	deVtral	5	2.61128	-1.20172	29.6245
1338A-5H-4-71/74
	73168.6	1.21392	336.896	277.528	59.3683	59897.4	1.60966	353.313	219.496	133.817	sinistral	4.5	1.47258	-1.54874	29.2654
	94210.9	1.10203	364.377	330.642	33.735	81840.2	1.42499	388.332	272.515	115.817	sinistral	4.5	2.45409	-1.43817	29.3774
	71769.4	1.23368	337.182	273.314	63.8686	66700	1.33478	337.744	253.034	84.7099	sinistral	4	1.87291	-0.847083	29.9853
	50678.7	1.18945	277.687	233.459	44.2278	43721.1	1.53973	293.96	190.917	103.043	sinistral	4
	157018	1.03394	455.874	440.911	14.9632	135555	1.27184	470.703	370.095	100.608	sinistral	4	2.39548	-2.01846	28.7785
1338A-5H-4-77/80
	59481	1.28949	313.733	243.301	70.4327	50141.2	1.68341	333.101	197.872	135.228	sinistral	4.5
	90226.1	1.17998	368.925	312.655	56.2701	83796.3	1.24269	366.052	294.565	71.4875	sinistral	4	1.99306	-1.62835	29.1793
	150855	1.28164	497.178	387.923	109.255	152380	1.29328	503.457	389.286	114.172	dextral	4.5
	57491	1.06341	279.474	262.81	16.6644	49071.2	1.42518	298.956	209.766	89.1894	sinistral	4.5	2.38267	-1.29139	29.5246
	139017	1.20297	462.408	384.39	78.0181	140154	1.19359	462.611	387.579	75.0315	sinistral	4.5
	47463.7	1.22066	272.425	223.178	49.2464	38206.3	1.59651	281.462	176.298	105.164	sinistral	4.5
	41818.3	1.12529	245.238	217.932	27.3058	38443.5	1.39614	262.157	187.772	74.3843	sinistral	4
1338A-5H-4-83/86
	103275	1.11665	384.211	344.074	40.1367	95508.5	1.26251	392.79	311.117	81.6727	sinistral	4.5	1.44605	-1.26011	29.5624
	121330	1.21046	433.41	358.053	75.3571	104524	1.4966	451.563	301.727	149.837	sinistral	4.5
	120555	1.23625	437.006	353.494	83.5119	119286	1.31141	447.516	341.249	106.267	sinistral	4	2.12872	-1.24288	29.5733
	114750	1.22069	423.511	346.945	76.5659	105788	1.39884	436.112	311.766	124.346	sinistral	4.5
	109627	1.10477	394.005	356.641	37.3636	98641.1	1.30092	407.448	313.201	94.247	sinistral	4	2.52952	-0.626099	30.2084
	115263	1.20955	422.497	349.302	73.1951	103812	1.38282	430.102	311.033	119.07	sinistral	4
	116125	1.26021	432.627	343.298	89.3287	110087	1.39926	448.453	320.492	127.961	sinistral	4.5	2.06704	-1.30187	29.5104
	145645	1.20254	472.864	393.221	79.6425	132044	1.31749	475.16	360.655	114.505	sinistral	4	2.41493	-1.24011	29.5734
	72611.8	1.03387	309.649	299.505	10.1442	61175.6	1.43645	337.071	234.656	102.415	sinistral	4.5	1.66107	-1.62355	29.1815
	122942	1.2123	436.735	360.254	76.481	108581	1.403	445.077	317.231	127.846	sinistral	4
	135690	1.0441	425.415	407.448	17.9671	134916	1.25581	466.379	371.376	95.003	sinistral	4
	95300.3	1.16003	376.142	324.252	51.8903	80189.2	1.5428	402.034	260.587	141.447	sinistral	4.5
1338A-5H-4-89/92
	104369	1.14408	391.737	342.404	49.3324	95828.1	1.1655	381.073	326.961	54.1122	sinistral	4
	131318	1.1083	432.845	390.548	42.2972	124298	1.14797	428.786	373.517	55.2691	sinistral	4	2.84951	-1.01633	29.8101
	103996	1.15998	393.237	339.005	54.2323	96336.4	1.21982	389.098	318.98	70.1179	dextral	4.5
	98399	1.15246	381.112	330.696	50.4165	84672.6	1.53385	409.462	266.95	142.512	sinistral	4.5
	106983	1.08019	384.03	355.521	28.5096	95629.5	1.23811	390.494	315.394	75.0995	sinistral	4	1.7608	-0.838412	29.9932
	53733.8	1.17978	284.751	241.36	43.3909	46132.3	1.40005	288.91	206.358	82.5527	sinistral	4
	60986.8	1.20163	306.17	254.795	51.3754	52431.4	1.459	314.466	215.535	98.9307	sinistral	4.5	0.612474	-0.599756	30.2435
	69595.4	1.15892	320.942	276.933	44.0092	63678.8	1.2602	321.21	254.888	66.3219	sinistral	4	0.553691	-0.590921	30.248
	99251.2	1.22082	393.937	322.684	71.2535	78615.6	1.50374	394.61	262.42	132.19	sinistral	4.5	1.17733	-0.996852	29.8293
	117737	1.20101	425.813	354.544	71.2685	91775.5	1.55659	434.521	279.15	155.371	sinistral	4.5
1338A-5H-4-95/98
	83137.8	1.17431	353.063	300.655	52.4085	76548.2	1.3957	370.914	265.755	105.159	sinistral	5	1.14664	-0.720917	30.1166
	62114.9	1.22365	311.739	254.763	56.9767	53917.8	1.7338	349.768	201.735	148.033	sinistral	4
	96123.4	1.07285	363.575	338.889	24.6869	96375.2	1.14442	376.459	328.952	47.5065	sinistral	5
	119853	1.17144	425.771	363.46	62.3109	102970	1.38288	430.091	311.01	119.081	sinistral	4	1.21236	-0.552234	30.2902
	92162.8	1.17172	374.496	319.612	54.8842	89417.6	1.408	406.1	288.423	117.677	sinistral	4.5
	73289.7	1.20725	341.573	282.936	58.6372	71822.6	1.32227	357.316	270.228	87.0873	sinistral	4
	190770	1.12765	525.378	465.905	59.4733	152365	1.33889	513.671	383.656	130.016	sinistral	4.5	1.92553	-0.603632	30.2369
	61180.4	1.11977	295.993	264.333	31.6596	49589.3	1.38702	299.132	215.665	83.4668	deVtral	4	1.61798	-0.596733	30.2438
	149780	1.13849	467.402	410.547	56.8549	120022	1.39144	468.786	336.907	131.879	sinistral	4.5	2.10147	-0.781012	30.0535
1338A-5H-4-101/104
	99018.8	1.24061	396.7	319.761	76.9383	100500	1.29839	410.858	316.437	94.421	sinistral	4
	177257	1.25089	533.002	426.1	106.903	161715	1.45789	550.73	377.759	172.971	sinistral	4.5	3.1337	-1.02282	29.8074
	110663	1.13778	401.415	352.805	48.6101	116701	1.12645	410.989	364.853	46.1356	sinistral	4
	104534	1.173	395.757	337.39	58.3671	93523.4	1.35573	404.755	298.552	106.203	sinistral	4	2.28307	-1.2852	29.5366
	85166.5	1.27938	373.3	291.783	81.5173	73788.4	1.52402	383.906	251.903	132.003	sinistral	4.5
	129096	1.11249	428.636	385.296	43.3404	125053	1.32479	460.755	347.795	112.959	sinistral	5.5	2.31137	-0.999545	29.8308
	124932	1.14888	428.655	373.109	55.5466	104945	1.46681	445.291	303.579	141.712	sinistral	5
	128079	1.12306	429.252	382.216	47.0356	112251	1.39553	450.926	323.122	127.804	sinistral	4.5
	65489.6	1.25547	324.427	258.41	66.0169	64855.3	1.36218	337.082	247.459	89.6238	sinistral	5
	74369.4	1.1414	329.437	288.627	40.8106	68017	1.27706	334.136	261.645	72.491	sinistral	5
	61146.5	1.19669	306.163	255.841	50.3218	50451.1	1.60811	324.45	201.759	122.692	sinistral	4
	84144.9	1.1125	345.99	311.002	34.988	69745.5	1.56978	376.614	239.915	136.699	sinistral	4.5	1.42814	-1.01644	29.8131
	56958.4	1.1944	294.97	246.961	48.0091	52731.6	1.47402	317.607	215.47	102.137	sinistral	4.5	1.2571	-0.67632	30.1634
	71009.2	1.24604	336.882	270.362	66.5196	63063.9	1.57452	357.687	227.171	130.515	sinistral	4
	70437.9	1.07196	310.449	289.608	20.841	56077.2	1.3922	317.237	227.868	89.3695	sinistral	4.5
1338A-5H-4-108/111
	118366	1.10357	409.208	370.803	38.405	94394.9	1.48214	429.393	289.712	139.681	sinistral	4
	121373	1.17079	428.073	365.629	62.4446	103827	1.57667	460.401	292.009	168.392	sinistral	4.5	1.42512	-1.62233	29.1911
	127629	1.07924	419.606	388.797	30.809	97619.5	1.45503	428.451	294.463	133.988	sinistral	4.5
	178051	1.15828	513.491	443.323	70.1683	156771	1.40678	537.426	382.026	155.4	sinistral	5	2.6271	-1.4151	29.4044
	141752	1.12691	452.021	401.116	50.9055	127154	1.34007	469.663	350.478	119.185	sinistral	4
	84232	1.14502	350.793	306.364	44.4293	80237.6	1.35454	373.823	275.978	97.8447	sinistral	4	1.40648	-1.08717	29.7422
	72108.3	1.1461	324.992	283.564	41.4283	68961.1	1.23648	331.057	267.741	63.3153	sinistral	4	0.728889	-0.716045	30.1245
	79632.4	1.24181	355.286	286.105	69.1816	79535.5	1.26318	359.289	284.431	74.8577	sinistral	4
	112498	1.11948	400.843	358.063	42.7805	92104.7	1.43219	413.165	288.485	124.68	sinistral	4
	136189	1.17012	451.348	385.728	65.6202	116817	1.38289	458.552	331.589	126.963	sinistral	5	2.7139	-1.5466	29.2688
1338A-5H-4-114/117
	138566	1.23524	468.263	379.085	89.1778	111249	1.62009	485.571	299.719	185.852	sinistral	4.5	1.85764	-1.44515	29.3886
	112024	1.15183	406.638	353.035	53.6023	108998	1.45659	451.709	310.114	141.595	sinistral	4.5	1.63945	-1.68287	29.1449
	147519	1.17749	470.82	399.851	70.9687	128021	1.43752	487.588	339.188	148.4	sinistral	4.5	2.04126	-1.64651	29.1837
	73638.3	1.24808	342.759	274.63	68.1289	62110.1	1.65247	365.995	221.483	144.512	sinistral	4.5
	129314	1.21277	448.683	369.966	78.7174	109274	1.43682	450.682	313.667	137.015	sinistral	4
	55351	1.29224	302.682	234.231	68.4517	50296.2	1.57092	322.056	205.012	117.044	sinistral	4	1.06869	-2.03689	28.7826
	82934.5	1.14281	347.683	304.235	43.4481	73914.3	1.36823	361.348	264.098	97.2495	sinistral	4.5	1.70152	-2.2372	28.5775
	50393	1.2646	286.413	226.485	59.9282	41276	1.59671	292.472	183.172	109.3	sinistral	4
1338A-5H-4-120/123
	109385	1.19798	409.601	341.91	67.6905	96399.4	1.3918	419.5	301.408	118.091	sinistral	4.5	2.02217	-1.31531	29.513
	70907.5	1.20633	330.848	274.26	56.5878	58091.4	1.53817	339.105	220.459	118.646	sinistral	4.5	1.38938	-1.30157	29.5285
	94685.4	1.21779	384.54	315.768	68.7725	83612.3	1.38551	386.011	278.607	107.405	sinistral	4	2.9433	-1.9146	28.8979
	100888	1.20054	393.92	328.119	65.8005	93416.9	1.41234	413.145	292.526	120.619	sinistral	5	1.72455	-1.82523	28.9914
	102689	1.17362	392.292	334.257	58.0349	100607	1.27336	406.744	319.425	87.3186	dextral	4	1.69325	-1.66511	29.1578
1338A-5H-4-132/135
	77942.6	1.15223	339.286	294.461	44.8255	70147.4	1.36446	351.305	257.467	93.8376	sinistral	4.5	1.07114	-0.861119	29.9717
	167752	1.23383	515.339	417.672	97.6663	148647	1.53279	548.811	358.047	190.765	sinistral	4.5	2.43219	-0.991393	29.8388
	42965.8	1.1845	255.052	215.324	39.7279	37668.9	1.47379	267.565	181.549	86.0157	sinistral	4.5
	90056.7	1.14669	363.091	316.644	46.4471	93721.9	1.20665	380.67	315.478	65.1923	sinistral	4	1.33279	-1.05059	29.7791
	99992	1.05854	368.289	347.921	20.3685	92516.3	1.24433	384.268	308.814	75.4536	sinistral	4.5	2.47311	-1.36465	29.4567
	75337.7	1.12133	328.583	293.029	35.5536	76073.7	1.29158	355.867	275.529	80.3385	sinistral	4.5	1.49065	-1.05867	29.7735
	36661.8	1.12076	229.512	204.782	24.73	33635.7	1.1124	218.92	196.799	22.1209	sinistral	4
1338A-5H-4-143/146
	152428	1.0656	455.32	427.289	28.0312	132330	1.3123	472.871	360.337	112.534	sinistral	4.5	3.4483	-1.01301	29.8111
1338A-5H-5-6/9
	78126.6	1.12303	334.586	297.931	36.6558	70253.9	1.29337	342.216	264.592	77.6241	sinistral	4	1.47625	-1.08258	29.7367
	79288.6	1.09321	332.765	304.392	28.373	73401	1.31737	352.118	267.29	84.8285	sinistral	5	2.01945	-0.77684	30.0532
1338A-5H-5-18/21
	79182.1	1.09863	333.107	303.202	29.9045	73991.7	1.26335	347.147	274.783	72.3644	sinistral	4.5	1.682	-1.09394	29.729
	84261.1	1.11598	346.593	310.572	36.0214	67992.8	1.59686	373.74	234.046	139.694	sinistral	5
	98379.7	1.14071	379.944	333.078	46.8661	90429.5	1.19695	373.396	311.957	61.4391	sinistral	4	1.86035	-0.874451	29.955
	104805	1.20671	402.661	333.684	68.9765	90381.1	1.58187	430.882	272.388	158.494	sinistral	4.5	2.28559	-0.701145	30.1272
	78165.3	1.04257	323.068	309.876	13.1912	53094.7	1.60327	333.556	208.047	125.509	sinistral	4	1.92919	-0.960441	29.8612
1338A-5H-5-30/33
	67329.5	1.08912	306.952	281.834	25.1182	57399	1.48261	332.051	223.964	108.087	sinistral	5	2.52051	-1.76287	29.0402
	69058	1.13684	316.612	278.503	38.1093	55191.2	1.66971	346.255	207.374	138.881	sinistral	4	1.90335	-1.33539	29.4803
	122225	1.06541	409.201	384.077	25.1243	105536	1.35536	428.794	316.369	112.426	sinistral	4.5	2.71701	-1.12365	29.6989
	54247	1.28674	299.621	232.854	66.7676	46422.8	1.624	315.002	193.967	121.035	sinistral	4
1338A-5H-5-43/46
	74616.3	1.20557	339.866	281.913	57.9525	66627.4	1.44988	354.502	244.504	109.998	sinistral	4.5
	82871.5	1.10291	341.469	309.608	31.8614	79332.2	1.31061	365.173	278.628	86.5452	sinistral	5	2.07219	-0.712971	30.1242
	69677.7	1.0876	314.193	288.888	25.3059	63775.6	1.33248	330.122	247.751	82.3713	sinistral	4
	64100	1.15165	308.954	268.27	40.6836	65441.2	1.19652	317.458	265.318	52.1403	sinistral	4	0.821694	-0.389637	30.4573
	47579.9	1.18756	268.911	226.439	42.472	45677.1	1.32731	280.14	211.058	69.0817	sinistral	4	1.91584	-1.20744	29.614
	122259	1.20792	434.58	359.774	74.8057	121228	1.37228	462.764	337.222	125.542	sinistral	4.5	3.1628	-1.32748	29.49
	102912	1.24537	405.241	325.397	79.8442	97135.3	1.432	425.393	297.062	128.331	sinistral	5	3.11166	-1.22385	29.5966
	74209.6	1.13555	328.023	288.866	39.157	74480.7	1.45885	374.691	256.84	117.851	sinistral	4.5
	37058.8	1.26345	245.211	194.081	51.13	33253.2	1.52172	257.24	169.046	88.1939	sinistral	4
	48553.1	1.28618	282.462	219.614	62.8485	44292.4	1.49348	294.331	197.077	97.254	sinistral	4
1338A-5H-5-55/58
	154994	1.16553	481.129	412.798	68.3309	130389	1.52211	509.286	334.593	174.693	sinistral	4.5	2.41965	-0.825962	30.0095
	132819	1.07073	426.302	398.143	28.1596	117417	1.29504	445.541	344.036	101.505	sinistral	4.5	2.19583	-0.487154	30.3585
	77560.1	1.17072	341.105	291.365	49.7406	65141	1.3743	339.573	247.087	92.486	sinistral	4
	90405.3	1.16979	367.365	314.045	53.3202	82445.4	1.29531	371.531	286.828	84.7024	sinistral	3.5	2.26051	-1.10493	29.7214
	110256	1.06934	388.453	363.264	25.1889	100525	1.09515	375.042	342.458	32.5837	sinistral	4
	107739	1.12151	393.033	350.45	42.5828	103260	1.17759	395.84	336.145	59.695	sinistral	4	2.40789	-0.948627	29.8823
	125150	1.10908	421.531	380.072	41.4588	111365	1.27643	426.273	333.956	92.3169	sinistral	4
	73221.9	1.14694	327.78	285.786	41.9936	67731.3	1.49324	362.618	242.84	119.778	sinistral	4.5
	75880	1.14268	332.752	291.203	41.5495	58546.5	1.65942	354.122	213.401	140.721	sinistral	4.5	2.5736	-0.813187	30.0217
1338A-5H-5-63/66
	97939.1	1.24003	394.172	317.874	76.2986	91446.3	1.54455	426.868	276.371	150.497	sinistral	4.5
	61819.6	1.21886	310.042	254.37	55.6724	57578.2	1.43869	325.758	226.427	99.3306	sinistral	4.5
	85655.5	1.13104	351.804	311.045	40.7592	73280	1.43604	368.91	256.893	112.016	sinistral	4.5
	249200	1.19812	617.934	515.753	102.181	223239	1.46739	650.363	443.21	207.153	sinistral	4.5	3.50115	-1.09452	29.7342
	132466	1.02841	417.37	405.84	11.53	112058	1.3952	451.12	323.339	127.782	sinistral	4.5	3.02779	-1.11196	29.716
	105144	1.23797	409.574	330.844	78.7306	107056	1.33853	430.252	321.436	108.816	sinistral	4	3.02358	-1.45629	29.3623
	167045	1.20859	508.737	420.936	87.801	172386	1.27038	531.583	418.444	113.139	sinistral	4	3.43974	-0.907064	29.9269
	102839	1.18455	394.51	333.046	61.4644	81012.3	1.72649	426.379	246.963	179.416	sinistral	4.5
	120933	1.15346	422.112	365.954	56.1585	108872	1.46464	454.271	310.158	144.113	sinistral	5
	95915.2	1.18116	380.195	321.884	58.311	89010.9	1.41087	402.106	285.005	117.101	sinistral	4.5
	114091	1.1338	406.277	358.332	47.9448	102558	1.34492	421.157	313.146	108.011	sinistral	5
	54987.8	1.20023	290.305	241.875	48.4298	55360.6	1.4261	320.055	224.426	95.6282	sinistral	4	1.7145	-0.527123	30.3183
1338A-5H-4-83/86
1338A-5H-5-77/80
	57646	1.25695	304.332	242.119	62.2132	51482.4	1.42923	308.359	215.753	92.6068	sinistral	4.5	2.48754	-1.3046	29.5191
	126767	1.16503	434.795	373.206	61.5891	119838	1.23536	436.839	353.612	83.2262	sinistral	4	2.22477	-0.773668	30.0545
	176264	1.10644	499.278	451.246	48.0327	150971	1.33879	509.167	380.318	128.848	sinistral	5.5	3.04822	-0.79777	30.029
	68351.1	1.10676	311.163	281.149	30.0142	59108.2	1.45204	332.15	228.748	103.402	sinistral	4.5	1.81305	-1.04578	29.7728
	55157.3	1.08283	276.053	254.938	21.1157	48742	1.33031	288.891	217.16	71.7307	sinistral	4	1.51632	-0.842446	29.9817
	143510	1.07902	444.911	412.327	32.5841	120240	1.55759	491.424	315.504	175.92	sinistral	4.5
1338A-5H-5-91/94
	56580.8	1.17387	291.415	248.252	43.1629	51119.3	1.60786	325.401	202.382	123.019	sinistral	4.5	2.00865	-0.925056	29.9021
	67164.9	1.14133	312.949	274.197	38.7524	57336.1	1.3062	311.228	238.27	72.9577	deVtral	4	1.57352	-0.388712	30.4544
	88173.2	1.30516	383.735	294.014	89.7214	81573.9	1.3025	369.023	283.318	85.7046	sinistral	4	3.14485	-1.55231	29.2543
	51739	1.15969	277.204	239.033	38.1708	46800.4	1.27267	275.996	216.864	59.1319	sinistral	4
	54155.1	1.16854	284.544	243.504	41.04	47023.1	1.56812	310.465	197.986	112.479	sinistral	4.5	2.22747	-0.761591	30.0688
1338A-5H-5-105/108
	72374.6	1.21422	335.525	276.329	59.1955	61834.1	1.48496	344.373	231.908	112.465	sinistral	4.5
	94075.3	1.15986	373.684	322.18	51.5034	80631.8	1.35442	375.939	277.564	98.3746	sinistral	4	2.54538	-0.438258	30.4083
	88860.8	1.15794	363.497	313.919	49.5788	83951.2	1.39885	388.067	277.418	110.649	sinistral	4.5	2.46983	-0.996345	29.8324
	61199.8	1.11012	294.5	265.287	29.2137	60768.9	1.23482	310.857	251.744	59.1132	sinistral	4	2.38884	-1.08997	29.7352
	46011.2	1.21235	266.911	220.161	46.7504	42568.7	1.50317	288.282	191.783	96.4992	sinistral	4
	76727.3	1.1898	341.62	287.124	54.4956	63315.7	1.44214	348.471	241.636	106.836	deVtral	4.5	3.01535	-0.950393	29.8785
	129987	1.04633	416.876	398.417	18.4594	112619	1.25588	425.974	339.183	86.7912	sinistral	4.5	2.08785	-1.06171	29.7631
1338A-5H-5-119/122
	41062.9	1.32602	263.989	199.083	64.9058	39353.8	1.43342	268.79	187.516	81.2736	sinistral	4.5
	61916.4	1.12476	298.284	265.199	33.0851	53603.1	1.47221	321.722	218.53	103.191	sinistral	4
	68869.1	1.16836	320.827	274.597	46.2304	58096.2	1.38661	322.975	232.924	90.0503	sinistral	4
	45962.8	1.11489	255.77	229.412	26.358	39658.8	1.35386	262.199	193.668	68.5315	sinistral	4	1.66394	-1.37591	29.446
	95266.4	1.16807	377.247	322.966	54.2806	77385.8	1.34233	366.052	272.698	93.3537	sinistral	4.5	2.5827	-1.11873	29.7105
	60536.5	1.09776	291.383	265.434	25.9492	53457.8	1.29575	298.422	230.308	68.1134	sinistral	4
	77090.5	1.07548	325.37	302.535	22.8352	67106.7	1.46272	357.662	244.518	113.144	sinistral	4	2.40342	-1.07399	29.756
	80586.2	1.10011	336.503	305.88	30.6229	77395.5	1.30782	361.467	276.389	85.0787	sinistral	4.5
	82726.3	1.3241	375.037	283.24	91.7979	76034.9	1.50845	385.5	255.56	129.94	sinistral	4.5
	88415.3	1.20372	368.687	306.288	62.3984	77473	1.44318	380.61	263.731	116.879	sinistral	4
	83481.6	1.1042	343.377	310.972	32.4047	74040.1	1.33063	356.6	267.993	88.6066	sinistral	4
	109196	1.16192	403.274	347.076	56.1981	99280.2	1.35778	418.003	307.857	110.146	sinistral	4	2.5375	-1.10994	29.7184
	63523.8	1.21754	314.452	258.268	56.1835	54668.3	1.55309	333.444	214.697	118.747	sinistral	4.5
	63272.1	1.08131	295.782	273.541	22.2409	51739	1.49751	314.925	210.298	104.626	sinistral	4.5	2.09706	-1.43507	29.3826
	65005.4	1.1852	314.822	265.627	49.1945	58188.2	1.45901	330.395	226.452	103.943	sinistral	4.5
	74379.1	1.24442	344.43	276.779	67.6512	62037.4	1.40687	335.405	238.405	97.0004	sinistral	4.5
	85820.1	1.24351	370.653	298.069	72.5838	76020.4	1.36849	366.09	267.513	98.5764	sinistral	4
1338A-5H-5-134/139
	87146.8	1.2827	379.103	295.551	83.5519	72834.5	1.65862	396.028	238.77	157.258	sinistral	4
	72360.1	1.20555	335.706	278.466	57.2399	58846.7	1.54819	344.745	222.677	122.068	sinistral	4.5
	106286	1.1426	394.075	344.893	49.182	81695	1.3761	382.135	277.694	104.441	sinistral	4.5
	101730	1.19446	394.486	330.262	64.2238	85752.4	1.4801	406.371	274.556	131.815	sinistral	4
	105918	1.15633	395.695	342.198	53.4969	88454.1	1.54694	419.837	271.398	148.439	sinistral	4.5	3.21577	-1.51759	29.3043
	34144.1	1.10398	219.493	198.82	20.673	31989.5	1.4527	244.962	168.626	76.3362	sinistral	4
	51918.2	1.40383	305.76	217.805	87.9555	47153.9	1.56464	309.265	197.658	111.606	sinistral	4
	71604.7	1.25764	340.124	270.446	69.6789	58943.5	1.47055	334.691	227.595	107.096	sinistral	4
	92545.3	1.20784	379.676	314.342	65.3341	82256.6	1.39417	384.545	275.823	108.721	sinistral	5
	92046.6	1.11853	366.109	327.312	38.7968	86222	1.32827	382.681	288.104	94.5768	sinistral	4
	75570.1	1.14138	334.003	292.631	41.3722	68685.2	1.37892	351.766	255.102	96.6635	sinistral	4
	135618	1.08586	433.666	399.374	34.2917	124743	1.17509	434.219	369.52	64.6987	sinistral	5	3.18999	-1.35635	29.4699
	105676	1.13783	392.906	345.313	47.5928	97391.9	1.21789	391.024	321.066	69.9578	sinistral	4.5
	127387	1.20274	443.439	368.689	74.7497	112154	1.53114	469.323	306.519	162.804	sinistral	4	2.87995	-1.10785	29.7254
	99212.4	1.16055	383.931	330.818	53.1133	79753.4	1.49322	393.515	263.535	129.98	sinistral	4.5
	76412.6	1.18548	341.283	287.888	53.3959	69711.6	1.32088	344.978	261.173	83.8054	sinistral	4	2.64019	-1.17232	29.6584
	54992.7	1.1549	284.819	246.618	38.2012	52567	1.34765	301.638	223.825	77.8128	sinistral	4.5	1.67008	-0.539071	30.3105
1338A-5H-5-142/145
	94162.5	1.07266	359.377	335.033	24.3443	78993.3	1.3722	373.548	272.225	101.322	sinistral	4	2.5151	-1.07984	29.753
	74650.2	1.09268	323.391	295.961	27.4304	62797.6	1.14045	302.879	265.579	37.2999	sinistral	4
	71595.1	1.1792	328.423	278.514	49.9088	65170	1.39525	341.336	244.641	96.6948	sinistral	4.5	2.14764	-1.20583	29.6237
	69915	1.10529	313.983	284.072	29.9109	58992	1.39507	325.742	233.495	92.2466	sinistral	4.5
	52160.2	1.05052	264.725	251.994	12.7305	45401.2	1.45626	292.643	200.955	91.6875	sinistral	4	1.93205	-1.80756	29.004
	58033.3	1.14835	291.553	253.888	37.6648	54276.1	1.2583	295.729	235.024	60.7055	sinistral	4.5
	82213	1.09298	338.722	309.907	28.8153	74219.3	1.41356	367.606	260.057	107.549	sinistral	4
	80073	1.09203	334.74	306.53	28.21	76528.8	1.25575	350.473	279.095	71.3778	sinistral	4.5	3.14194	-1.54036	29.28
	73715.7	1.19661	336.072	280.854	55.2179	67140.6	1.38107	346.175	250.657	95.5177	sinistral	4.5
	83423.5	1.16532	353.353	303.225	50.1279	72021.1	1.45785	367.33	251.968	115.363	sinistral	4
	64545.5	1.23706	319.7	258.435	61.2643	53443.3	1.49273	324.826	217.606	107.22	dextral	4.5
	72108.3	1.23722	337.717	272.963	64.7536	57820.3	1.60945	349.064	216.884	132.18	sinistral	4.5	1.34598	-1.26237	29.5631
1338A-5H-6-12/15
	165554	1.13506	489.877	431.589	58.2882	139523	1.30682	487.344	372.924	114.42	sinistral	4	3.31683	-1.37751	29.4422
	104698	1.05299	375.783	356.871	18.9116	94535.3	1.27636	392.631	307.617	85.0142	sinistral	4	1.43399	-0.875934	29.9599
	54019.5	1.12364	278.624	247.965	30.659	46926.3	1.30413	280.23	214.88	65.3506	sinistral	4
	78116.9	1.28543	358.247	278.698	79.5492	79366.1	1.32866	367.276	276.425	90.851	sinistral	4
	67232.6	1.17459	317.977	270.712	47.2646	55176.7	1.50665	327.177	217.156	110.021	sinistral	4.5
	65896.3	1.1767	315.036	267.729	47.3072	61853.4	1.29169	322.105	249.367	72.7372	sinistral	4.5
	139070	1.0693	436.114	407.851	28.2634	122158	1.37306	464.547	338.329	126.218	sinistral	4.5	3.00188	-1.36838	29.4528
	83166.9	1.20636	358.673	297.317	61.3558	66288.5	1.65351	377.532	228.321	149.211	sinistral	4.5	2.22013	-0.819466	30.0192
	61751.8	1.13721	300.151	263.937	36.2141	53399.7	1.52163	322.932	212.228	110.704	sinistral	4.5
	56362.9	1.36628	315.022	230.568	84.4532	49284.2	1.55449	315.615	203.035	112.58	sinistral	4.5	1.98195	-0.667417	30.1765
1338A-5H-6-26/29
	65765.6	1.27653	327.339	256.429	70.9102	57684.7	1.59574	344.548	215.918	128.63	sinistral	4.5	1.6805	-0.757836	30.0771
	42500.9	1.23363	259.152	210.072	49.0797	33141.8	1.70929	270.68	158.358	112.322	sinistral	4.5
	170880	1.11075	493.163	443.991	49.1726	137404	1.46235	509.84	348.645	161.195	sinistral	4.5	3.05064	-0.976208	29.8525
	60919	1.10164	293.328	266.264	27.0637	50204.2	1.57489	318.925	202.507	116.419	sinistral	4.5	1.62747	-0.818459	30.0157
	34173.1	1.22275	232.241	189.934	42.3072	27786.8	1.62722	241.677	148.521	93.1556	sinistral	4.5
	100946	1.11575	379.135	339.802	39.3325	87321.1	1.49879	414.02	276.235	137.785	sinistral	4
	63359.2	1.27042	321.128	252.772	68.3552	52155.4	1.59434	327.689	205.532	122.157	sinistral	4	1.90493	-1.07165	29.7553
	90560.2	1.14012	363.196	318.56	44.6356	68922.4	1.51939	368.508	242.537	125.971	sinistral	4.5	1.85424	-1.05283	29.7752
	45851.4	1.26233	272.12	215.57	56.5501	38918	1.65321	288.301	174.389	113.912	sinistral	4.5
1338A-5H-6-40/43
	57771.8	1.18437	296.103	250.008	46.0952	49884.6	1.16799	275.3	235.705	39.5955	sinistral	4	0.295764	-1.41368	29.3982
	73740	1.25268	344.718	275.185	69.5324	66622.6	1.42324	349.858	245.817	104.041	sinistral	4
	141825	1.04558	435.652	416.663	18.9896	122695	1.24526	445.841	358.031	87.8099	sinistral	4.5	1.39831	-0.172776	30.6779
	70762.3	1.06727	311.409	291.78	19.6294	58846.7	1.53133	340.015	222.04	117.975	sinistral	4.5	1.53324	-1.3061	29.5102
	89412.7	1.22282	374.468	306.232	68.2361	72239	1.60486	386.964	241.12	145.844	sinistral	4.5	0.738883	-0.869366	29.9687
	121872	1.1744	428.505	364.87	63.6349	103396	1.56007	455.992	292.289	163.703	sinistral	4.5
	80954.2	1.17276	348.322	297.01	51.3122	76611.1	1.34429	363.417	270.34	93.0766	sinistral	4.5
	53336.8	1.07184	270.575	252.44	18.1353	48567.7	1.46101	302.781	207.241	95.5401	sinistral	4
	59723.1	1.16534	299.188	256.739	42.4495	50005.7	1.44377	306.494	212.287	94.2072	sinistral	4.5
	83975.4	1.16046	353.266	304.419	48.847	76277	1.37014	367.721	268.382	99.339	sinistral	4.5
	69847.2	1.19416	326.384	273.317	53.0667	62390.9	1.43044	339.442	237.299	102.143	sinistral	4.5	0.857293	-1.32822	29.4873
1338A-5H-6-54/57
	136688	1.0807	434.754	402.291	32.4634	119509	1.4199	467.288	329.098	138.19	sinistral	4.5	2.58401	-1.46909	29.3459
	104979	1.04528	375.229	358.976	16.253	94230.3	1.15941	374.867	323.326	51.5411	sinistral	4.5
	172943	1.14455	504.217	440.538	63.6791	147001	1.44994	523.554	361.088	162.466	sinistral	5
	56246.7	1.05856	276.133	260.857	15.2764	54949.1	1.37774	311.72	226.255	85.4649	sinistral	3.5	0.876716	-0.902631	29.9299
	72335.8	1.23538	338.653	274.128	64.5253	61451.6	1.44897	340.219	234.8	105.419	sinistral	4
	127004	1.14228	430.311	376.713	53.5975	106470	1.37638	436.754	317.321	119.433	sinistral	4	2.11871	-1.01684	29.8123
	145374	1.35482	502.052	370.568	131.484	131115	1.53499	509.837	332.144	177.693	sinistral	4.5
	72510.2	1.16713	329.505	282.321	47.1844	59122.7	1.50835	338.193	224.214	113.979	sinistral	4
	82784.4	1.27911	368.212	287.866	80.346	75265.1	1.61729	397.798	245.966	151.832	sinistral	4.5	2.47074	-2.08786	28.7083
	66211	1.12893	309.619	274.259	35.3596	55191.2	1.4167	318.91	225.108	93.8024	sinistral	4
	75483	1.23168	344.729	279.886	64.8431	67779.8	1.51257	364.549	241.013	123.537	sinistral	5
	108818	1.0889	389.466	357.669	31.7967	97934.2	1.15985	380.886	328.392	52.4938	deVtral	4.5	0.97468	-0.987929	29.8422
	58662.7	1.09828	287.468	261.745	25.7231	62957.4	1.34778	330.484	245.206	85.2783	sinistral	4
	43508	1.19485	257.769	215.733	42.0355	40084.9	1.31233	259.889	198.037	61.8529	sinistral	4
	127077	1.0706	416.964	389.467	27.4971	108417	1.44032	447.318	310.568	136.75	sinistral	4
	106354	1.16248	398.732	343.002	55.7304	95784.5	1.37937	416.654	302.06	114.594	sinistral	4.5
	50494.7	1.24305	283.607	228.154	55.453	44181	1.5894	301.472	189.676	111.796	dextral	4.5
	51007.9	1.32332	294.914	222.859	72.0555	44878.2	1.63049	309.644	189.909	119.735	sinistral	4.5
1338A-5H-6-67/70
	46601.9	1.1549	262.067	226.917	35.1502	36366.4	1.57845	272.666	172.743	99.9232	sinistral	4
	78383.2	1.20256	348.105	289.47	58.6344	59176	1.53898	343.426	223.152	120.274	sinistral	4.5
	110716	1.15497	404.732	350.427	54.3047	91233.2	1.46923	416.85	283.72	133.131	sinistral	4.5	2.17352	-1.27015	29.5506
	52300.7	1.29749	294.735	227.158	67.5776	46030.6	1.53826	301.869	196.241	105.629	sinistral	4.5
	80654	1.24454	358.766	288.272	70.4946	70510.5	1.55376	376.404	242.253	134.15	sinistral	4
	71047.9	1.24901	336.933	269.761	67.1718	59970	1.61478	354.513	219.542	134.971	sinistral	4	1.53151	-1.04094	29.787
	46747.2	1.22493	270.302	220.668	49.6346	40927.4	1.45394	278.029	191.225	86.8043	sinistral	4.5
	116212	1.11576	407.698	365.401	42.297	99754.7	1.29754	409.115	315.301	93.8144	sinistral	4	1.10285	-1.08186	29.7449
	63117.1	1.18621	310.359	261.639	48.72	51811.6	1.56183	323.376	207.049	116.327	sinistral	4.5
	89838.8	1.108	357.538	322.687	34.8506	79448.4	1.32641	367.448	277.025	90.4227	sinistral	4.5	0.903144	-1.74499	29.0614
	91267.1	1.17487	371.558	316.255	55.3022	74035.3	1.7119	406.031	237.181	168.85	sinistral	4.5
	58880.6	1.16595	297.166	254.872	42.2947	52116.7	1.49334	317.651	212.712	104.939	sinistral	4.5	1.86606	-1.34273	29.4761
	63548.1	1.06954	294.676	275.518	19.1583	55118.6	1.38014	312.299	226.28	86.0182	deVtral	4
	90114.8	1.20898	373.128	308.631	64.4973	81060.7	1.374	381.222	277.454	103.767	sinistral	4.5
	48039.9	1.31641	284.7	216.27	68.4302	42176.5	1.52402	287.63	188.731	98.8995	sinistral	4
1338A-5H-6-81/84
	99038.1	1.15009	381.515	331.725	49.7891	83699.5	1.48605	402.119	270.596	131.523	sinistral	4.5
	78819	1.08545	330.725	304.691	26.0345	67000.2	1.38358	344.453	248.957	95.4957	sinistral	4.5	2.17075	-1.38091	29.4361
	72021.1	1.20624	333.095	276.144	56.9511	65358.9	1.34621	339.576	252.246	87.33	sinistral	4
	119291	1.1842	425.345	359.183	66.1616	96689.9	1.53653	439.326	285.921	153.405	sinistral	4	2.43607	-1.2547	29.5663
	45367.3	1.18496	262.331	221.383	40.9478	39465.2	1.42831	269.947	188.998	80.9496	sinistral	4
	154142	1.02724	450.166	438.228	11.938	145795	1.13342	460.12	405.956	54.1639	sinistral	5
	153978	1.09023	463.08	424.756	38.3243	169096	1.06908	480.959	449.88	31.0786	sinistral	4	2.6573	-1.32444	29.4945
	155469	1.10085	467.832	424.974	42.858	137114	1.26124	472.219	374.409	97.8102	sinistral	4.5	2.53609	-1.24502	29.5765
	64012.9	1.26661	322.877	254.914	67.9626	60231.5	1.539	345.645	224.59	121.055	deVtral	4
	56120.8	1.12197	284.013	253.137	30.8758	45149.4	1.61887	307.739	190.095	117.644	sinistral	4.5
	58193.8	1.14258	295.28	258.434	36.8462	60415.4	1.27559	314.429	246.497	67.9324	sinistral	4	0.793075	-0.342873	30.5065
1338A-5H-6-95/98
	68331.7	1.21925	327.873	268.913	58.9603	58328.6	1.54237	340.594	220.825	119.769	sinistral	4.5	1.75721	-1.26352	29.5489
	90163.2	1.23438	377.13	305.523	71.6073	84672.6	1.40108	393.11	280.576	112.534	sinistral	4
	52291	1.27005	292.039	229.942	62.0967	42321.8	1.57448	294.946	187.329	107.617	sinistral	4
	94486.9	1.22876	384.934	313.272	71.6626	85616.8	1.46881	402.05	273.725	128.326	sinistral	4	2.39338	-0.939226	29.8836
	62265	1.10518	296.635	268.403	28.2316	53453	1.42595	312.682	219.28	93.402	sinistral	4
	80615.3	1.21439	353.927	291.444	62.483	75947.8	1.36294	365.805	268.394	97.411	sinistral	4.5	1.87562	-1.15968	29.6641
	137419	1.13495	446.22	393.163	53.0575	119383	1.26111	440.173	349.036	91.1377	sinistral	4.5
	110223	1.19027	409.797	344.288	65.5092	88110.3	1.46589	407.86	278.234	129.626	sinistral	4
	48591.9	1.27468	281.992	221.225	60.7669	39741.1	1.67007	292.643	175.228	117.415	sinistral	4
	108872	1.13008	396.34	350.718	45.6221	102379	1.2984	413.104	318.165	94.9396	deVtral	4	2.83093	-1.28304	29.5369
	137801	1.14354	448.586	392.276	56.3091	127658	1.31192	465.429	354.768	110.661	sinistral	4	2.27742	-1.53176	29.2806
1338A-5H-6-106/111
	115679	1.1008	403.488	366.54	36.9482	103299	1.24239	408.746	329	79.7464	sinistral	4.5	2.80194	-1.49857	29.3094
	59466.5	1.1881	300.572	252.986	47.5863	56295.1	1.24886	300.202	240.38	59.8219	sinistral	4
	62100.4	1.12699	299.127	265.422	33.7053	54392.3	1.50558	324.36	215.439	108.921	sinistral	4
	95208.3	1.08698	364.008	334.881	29.1269	88187.8	1.42368	404.036	283.797	120.239	sinistral	5
	65513.8	1.21468	318.904	262.541	56.3631	60797.9	1.4033	332.744	237.116	95.6288	sinistral	4
	62105.2	1.19496	308.135	257.863	50.2728	55152.5	1.43124	318.798	222.743	96.0552	sinistral	4.5
	99948.4	1.11348	378.224	339.679	38.5458	95218	1.262	392.09	310.691	81.3997	sinistral	4.5	1.42215	-1.18327	29.634
	72708.7	1.14337	326.471	285.534	40.9373	60870.6	1.57296	352.462	224.076	128.387	sinistral	4
	107516	1.16793	400.401	342.83	57.5707	102258	1.24735	404.164	324.019	80.1448	sinistral	3.5
	89843.6	1.14726	364.249	317.496	46.7529	72461.7	1.42606	368.615	258.485	110.131	sinistral	4	1.69449	-0.99776	29.824
	93591.2	1.09804	362.321	329.969	32.3514	81951.6	1.3778	381.259	276.715	104.544	sinistral	4
	101963	1.20688	396.688	328.687	68.0003	90027.6	1.40642	405.777	288.518	117.26	sinistral	4.5
	67963.7	1.26855	332.826	262.367	70.4594	59819.9	1.54451	345.184	223.49	121.693	sinistral	4.5
	68293	1.1817	321.015	271.655	49.3602	61064.2	1.52198	347	227.992	119.008	sinistral	4.5
	63267.2	1.25597	318.659	253.716	64.9431	60134.6	1.30493	317.323	243.173	74.1499	sinistral	4.5	1.97412	-1.26789	29.5592
	71624.1	1.28378	343.257	267.38	75.8778	64443.8	1.55861	361.605	232.005	129.599	sinistral	4.5	2.41956	-1.5942	29.2088
	74994	1.1919	338.072	283.641	54.4311	66027	1.35269	339.841	251.233	88.6082	sinistral	4
	65504.1	1.24587	323.397	259.576	63.821	53307.7	1.59723	331.094	207.293	123.801	sinistral	4.5
1338A-5H-6-119/124
	107206	1.2635	416.794	329.871	86.9225	105570	1.27627	415.658	325.682	89.9762	sinistral	4	2.26411	-1.27817	29.537
	113181	1.28817	431.452	334.935	96.5169	119252	1.3137	447.647	340.753	106.893	sinistral	4	2.17956	-1.2489	29.5675
	75163.4	1.11825	327.741	293.085	34.656	63765.9	1.19665	312.989	261.555	51.434	sinistral	4	1.91838	-1.28657	29.5291
1338A-5H-6-133/138
	83355.5	1.1676	352.825	302.179	50.6467	76983.9	1.43759	379.246	263.807	115.439	sinistral	4.5	2.56812	-1.50387	29.3164
	55689.9	1.01613	269.085	264.812	4.2724	49923.4	1.23819	282.663	228.288	54.3749	sinistral	4	1.69331	-1.99157	28.8051
	42578.4	1.15048	250.195	217.47	32.7253	38516.1	1.35084	258.893	191.654	67.2396	deVtral	4
	115074	1.0418	391.483	375.774	15.7087	103410	1.31688	417.741	317.221	100.52	sinistral	4	2.941	-1.66551	29.1408
	88783.3	1.167	364.213	312.093	52.1198	77148.6	1.33312	366.544	274.952	91.592	sinistral	5	1.78386	-2.32247	28.4632
	77008.1	1.15754	337.228	291.332	45.8954	74141.8	1.36051	362.057	266.119	95.9382	sinistral	4	2.97249	-1.68994	29.1149
	43590.3	1.09076	246.429	225.925	20.5049	36632.7	1.44522	262.223	181.442	80.7817	sinistral	4
	66327.2	1.38032	344.291	249.428	94.8625	53704.8	1.50851	324.513	215.122	109.391	sinistral	4	1.96741	-1.94768	28.8488
	61596.8	1.13024	298.231	263.865	34.3659	51162.8	1.42752	306.782	214.906	91.8758	sinistral	5.5
1338A-5H-6-145/150
	74998.8	1.16203	334.059	287.478	46.5809	59979.7	1.54282	346.602	224.656	121.947	sinistral	4.5
	42283.1	1.16492	250.915	215.392	35.523	37073.3	1.3672	257.299	188.194	69.105	sinistral	4
	38598.5	1.22802	246.942	201.089	45.8527	33069.2	1.5285	254.916	166.776	88.1404	sinistral	4.5
	42655.9	1.2471	260.858	209.171	51.6869	33902	1.76264	280.245	158.992	121.254	sinistral	4.5
	59703.7	1.07193	286.123	266.925	19.1987	54687.6	1.33463	306.62	229.742	76.8783	sinistral	4	1.5499	-1.80508	28.9993
	65039.3	1.16102	310.883	267.767	43.1165	54130.8	1.51017	326.314	216.079	110.236	sinistral	4	1.8498	-1.77726	29.0354
	78078.2	1.20213	346.47	288.213	58.2565	63974.1	1.58707	365.121	230.059	135.062	sinistral	4
	104969	1.14903	393.613	342.56	51.0525	86362.4	1.42702	398.105	278.977	119.128	sinistral	5	1.96096	-1.49775	29.3158
	55956.2	1.17739	291.613	247.678	43.9351	42510.6	1.67374	304.033	181.649	122.384	sinistral	4
	80179.5	1.1282	340.549	301.851	38.6983	61930.9	1.69994	369.047	217.094	151.953	sinistral	4.5	1.96283	-1.61917	29.198
	109855	1.17982	407.332	345.25	62.0828	93431.4	1.52711	428.584	280.65	147.934	deVtral	4.5	2.19655	-1.56124	29.2499
	53530.5	1.14469	279.451	244.127	35.3232	45546.4	1.17976	262.17	222.223	39.9471	sinistral	4.5
	50010.5	1.097	264.91	241.485	23.4246	41387.3	1.14304	245.785	215.028	30.7577	sinistral	4
1338A-5H-7-36/39
	40341.5	1.2131	249.872	205.979	43.8935	39654	1.29741	257.066	198.137	58.9284	sinistral	4
	78184.7	1.28818	360.69	279.999	80.6911	74485.6	1.39457	367.357	263.419	103.938	sinistral	4.5	1.95769	-1.48335	29.3322
	23802.1	1.20701	191.616	158.753	32.863	22901.5	1.31209	195.828	149.249	46.5787	sinistral	4
	82280.8	1.16938	351.392	300.493	50.8989	79603.5	1.32255	367.562	277.92	89.6425	sinistral	4.5	1.92861	-1.75638	29.0583
	43958.3	1.20916	260.831	215.713	45.1184	36361.6	1.72879	286.494	165.719	120.775	dextral	4
	160553	1.08958	472.983	434.097	38.8859	142319	1.321	490.585	371.374	119.21	sinistral	4.5	1.62226	-0.892431	29.9417
	49642.5	1.16918	272.495	233.065	39.4304	44021.3	1.3457	275.203	204.505	70.6983	sinistral	4
	101145	1.07678	374.317	347.627	26.6904	90087.4	1.33793	393.24	293.917	99.3231	dextral	4.5
	96225.1	1.07148	363.922	339.643	24.2793	80959	1.38452	379.905	274.394	105.511	sinistral	4.5
	82479.3	1.16466	350.479	300.928	49.5511	72568.3	1.37722	359.796	261.247	98.5488	sinistral	4.5
1338A-5H-7-50/53
	70631.5	1.14879	321.808	280.128	41.6803	67789.4	1.20659	323.043	267.733	55.3099	sinistral	4.5	1.68978	-1.47435	29.3442
	54251.9	1.19731	288.356	240.837	47.5187	46166.2	1.44974	293.812	202.665	91.1469	sinistral	4
	120594	1.15585	422.85	365.836	57.0141	109855	1.31895	431.709	327.311	104.397	sinistral	4.5	1.60131	-2.13704	28.6607
	97793.8	1.18625	385.343	324.84	60.5027	87902.1	1.38829	395.727	285.046	110.682	sinistral	4.5	2.34649	-1.27528	29.5486
	70026.3	1.1493	320.567	278.925	41.6422	56711.5	1.59341	342.89	215.192	127.697	sinistral	4.5
	32294.5	1.20956	223.457	184.743	38.7141	26857.2	1.44866	226.443	156.312	70.1307	sinistral	4
	52184.5	1.13709	275.171	241.995	33.1754	52494.3	1.28281	293.312	228.649	64.6631	deVtral	4.5	0.743958	-2.05609	28.7433
	43338.6	1.11196	247.997	223.028	24.9692	49584.4	1.45105	305.369	210.447	94.9226	sinistral	4
	53762.9	1.09811	274.834	250.278	24.556	47642.9	1.11977	260.919	233.012	27.9079	sinistral	4	1.41333	-1.38622	29.4403
	46877.9	1.17072	264.671	226.076	38.5947	41978	1.40482	275.903	196.397	79.506	sinistral	4
	66927.6	1.24695	326.9	262.16	64.7403	57558.8	1.38575	323.177	233.214	89.9623	sinistral	3.5
1338A-5H-7-64/67
	70713.9	1.22925	334.827	272.382	62.4448	59306.7	1.51308	341.372	225.614	115.758	sinistral	4	1.79541	-1.44875	29.3726
	70931.7	1.16982	325.749	278.462	47.2871	69856.9	1.25791	335.994	267.105	68.8883	sinistral	4
	56813.2	1.21027	296.301	244.823	51.4781	59243.7	1.24364	308.364	247.953	60.4106	dextral	4	0.789558	-1.56367	29.2583
	81356	1.16718	348.082	298.224	49.8579	81239.8	1.32449	371.871	280.765	91.1056	sinistral	5	1.96854	-1.461	29.3637
	113447	1.11593	401.76	360.022	41.7384	103120	1.39971	433.987	310.055	123.932	sinistral	4.5	2.11982	-1.33158	29.493
	92095.1	1.21552	378.032	311.005	67.0267	90395.6	1.24597	380.878	305.689	75.1892	sinistral	4	2.47681	-1.47886	29.3408
	37741.5	1.23226	243.974	197.99	45.9845	33398.4	1.32795	239.062	180.023	59.0387	sinistral	4
	90821.7	1.12015	360.463	321.799	38.6636	75817.1	1.43827	374.941	260.689	114.251	sinistral	4.5
1338A-5H-7-76/79
	93930.1	1.16608	375.042	321.625	53.4163	82658.5	1.53369	404.603	263.81	140.792	sinistral	4.5
	65605.8	1.17365	314.154	267.673	46.4807	57815.4	1.45972	329.395	225.656	103.739	deVtral	4.5
	80746	1.0819	334.319	309.01	25.3088	66099.7	1.4637	352.493	240.824	111.669	sinistral	4.5	1.73061	-1.51591	29.2933
	86289.8	1.02711	336.454	327.575	8.87939	68210.7	1.44093	356.022	247.078	108.943	sinistral	4
	100888	1.04152	367.061	352.427	14.6339	87906.9	1.2908	380.558	294.823	85.7353	sinistral	4.5
	50945	1.05138	261.911	249.113	12.7984	45991.8	1.326	279.76	210.98	68.7793	sinistral	4
	57113.4	1.23134	299.681	243.378	56.3024	52959.1	1.38415	308.539	222.909	85.6301	sinistral	4.5
	39978.4	1.1088	238.055	214.696	23.359	35819.3	1.34383	249.284	185.502	63.7821	sinistral	4
	124423	1.13463	424.718	374.323	50.3944	116904	1.16956	418.12	357.503	60.6168	sinistral	4.5	2.68723	-1.40454	29.4194
	60594.6	1.15087	298.339	259.229	39.1095	54692.5	1.39264	314.027	225.49	88.5375	sinistral	4	1.01254	-0.889013	29.9393
	94530.5	1.18217	377.844	319.619	58.2246	79341.9	1.31455	366.42	278.742	87.6779	sinistral	4.5	2.20732	-1.90235	28.8944
	57205.4	1.23387	300.799	243.785	57.0135	53607.9	1.45903	319.444	218.942	100.502	sinistral	4	1.11189	-1.99292	28.8162
1338A-5H-CC-11/14
	92545.3	1.11317	362.688	325.816	36.8723	80203.7	1.37381	377.598	274.855	102.743	dextral	5	1.55001	-1.04771	29.7831
	92434	1.08033	357.158	330.601	26.5572	86309.4	1.32115	382.063	289.191	92.8724	sinistral	4
	59205	1.12988	292.272	258.675	33.5965	55990.1	1.28455	304.486	237.037	67.4484	sinistral	4
	108543	1.23173	413.486	335.695	77.7903	92124.1	1.55705	432.927	278.042	154.884	sinistral	4.5	2.78488	-1.4265	29.393
	73386.5	1.19188	334.891	280.978	53.9134	64898.9	1.42877	345.465	241.791	103.673	sinistral	4.5	2.06605	-1.05378	29.7777
	40239.8	1.17973	246.585	209.018	37.5676	35979.1	1.46105	260.181	178.078	82.1034	sinistral	4.5
	99144.7	1.24372	397.182	319.35	77.832	91896.5	1.37506	406.954	295.953	111	sinistral	5	1.1052	-0.941746	29.8936
	64918.3	1.28491	326.51	254.112	72.3982	63703	1.23577	319.027	258.161	60.8659	sinistral	3.5
	64521.3	1.13622	305.899	269.226	36.6734	59476.1	1.32296	318.653	240.865	77.7887	sinistral	4.5	1.78479	-1.49422	29.3246
	117926	1.16258	418.282	359.789	58.4934	123068	1.13336	421.879	372.237	49.643	sinistral	4.5
1338A-6H-1-1/6
	98578.2	1.10484	372.757	337.385	35.3719	89403	1.30745	390.29	298.511	91.7786	sinistral	4	2.27211	-1.22947	29.5889
	97508.1	1.18013	384.128	325.497	58.6306	91436.6	1.32813	395.258	297.605	97.6531	sinistral	4
	78480	1.14666	339.22	295.833	43.3874	75526.6	1.27119	350.122	275.428	74.6943	sinistral	4	1.72824	-1.06808	29.7593
	95043.7	1.12205	369.733	329.514	40.2186	74994	1.54052	388.174	251.976	136.198	sinistral	4	2.11199	-0.902348	29.9306
	84430.6	1.05981	338.203	319.116	19.0871	71566	1.43195	362.637	253.247	109.39	sinistral	4.5
	84416	1.13169	349.48	308.812	40.6676	84304.7	1.18337	357.667	302.244	55.4224	sinistral	4	1.72981	-0.728475	30.1103
	110503	1.13933	401.164	352.106	49.0582	108000	1.33241	431.153	323.59	107.563	sinistral	4	2.1612	-0.841604	29.9942
1338A-6H-1-14/19
	128747	1.30678	465.633	356.321	109.313	117858	1.33272	449.136	337.006	112.13	sinistral	4.5	3.0793	-1.0468	29.7786
	88773.6	1.16501	363.402	311.931	51.4707	84604.9	1.32061	379.663	287.489	92.1733	sinistral	4	2.68127	-0.983079	29.8447
	83549.4	1.11678	345.071	308.987	36.0833	77724.7	1.32108	363.717	275.318	88.3986	sinistral	4
	100423	1.13724	382.119	336.005	46.1139	94036.6	1.31456	399.091	303.593	95.4982	sinistral	4.5
	94946.9	1.11834	368.774	329.75	39.0233	90255.2	1.28562	385.904	300.169	85.7355	sinistral	4.5
	87906.9	1.06041	345.584	325.897	19.6868	69624.5	1.53622	372.672	242.59	130.082	sinistral	4.5
	113036	1.18736	414.321	348.943	65.3784	92714.8	1.63332	445.4	272.695	172.705	sinistral	4.5	2.84631	-0.989474	29.8386
	77221.2	1.14562	336.165	293.435	42.7299	72829.7	1.30684	348.658	266.794	81.8636	sinistral	4
	69309.7	1.16429	321.487	276.123	45.3648	62826.6	1.50681	348.681	231.403	117.278	sinistral	4	2.08711	-0.704863	30.1324
	59548.8	1.12064	291.868	260.447	31.4209	58716	1.33288	317.649	238.318	79.331	sinistral	4
	65775.3	1.12068	306.873	273.826	33.0464	56571.1	1.35438	315.84	233.199	82.6416	sinistral	4
	88604.2	1.00839	338.533	335.717	2.81626	69895.6	1.45332	361.764	248.922	112.842	sinistral	4
	76567.5	1.15975	336.98	290.564	46.4163	67416.6	1.463	357.53	244.381	113.149	sinistral	4
	47807.5	1.06703	255.432	239.386	16.0459	48974.4	1.13434	266.559	234.99	31.5682	sinistral	4
	114217	1.27394	431.591	338.785	92.8054	103594	1.50907	450.183	298.319	151.864	sinistral	4
	81268.9	1.22329	356.8	291.672	65.1281	67765.2	1.57592	375.359	238.185	137.174	sinistral	4.5
	62419.9	1.16489	304.869	261.714	43.1552	51061.2	1.54436	318.919	206.506	112.413	sinistral	4.5	2.02856	-1.43914	29.3731
	78126.6	1.14698	338.314	294.962	43.3522	73648	1.26513	345.013	272.709	72.3035	sinistral	4
1338A-6H-1-28/33
	92119.3	1.08654	357.54	329.063	28.4762	73585	1.589	388.571	244.538	144.033	sinistral	4.5
	90879.8	1.03228	346.33	335.5	10.8297	92269.4	1.12777	364.415	323.13	41.285	sinistral	4.5	1.29252	-0.591323	30.2463
	71812.9	1.03809	308.934	297.597	11.3368	59945.8	1.35116	322.452	238.648	83.8039	sinistral	4
	70345.9	1.08513	312.235	287.739	24.4965	62110.1	1.24165	314.723	253.472	61.2513	sinistral	4	1.58068	-1.47076	29.342
	80169.8	1.10943	336.852	303.626	33.2259	67731.3	1.32622	340.655	256.861	83.7935	sinistral	4.5	2.00976	-1.4592	29.3536
	70926.9	1.17499	326.624	277.98	48.6433	61538.7	1.37265	329.751	240.229	89.5223	sinistral	4.5
	65228.1	1.0357	293.809	283.681	10.1271	57384.5	1.15063	290.746	252.684	38.0622	sinistral	4
	47517	1.18135	267.813	226.701	41.1117	41217.9	1.41636	274.834	194.042	80.7918	sinistral	4
	81975.8	1.14231	345.683	302.618	43.0647	72640.9	1.44451	369.231	255.61	113.622	sinistral	4.5
	132296	1.11237	433.373	389.594	43.7787	119504	1.12529	414.608	368.446	46.1622	sinistral	4.5	2.58444	-1.41687	29.3957
	61688.8	1.13492	299.269	263.693	35.5768	52755.8	1.40564	308.589	219.537	89.0525	deVtral	4
	59708.5	1.18263	300.558	254.144	46.4136	59224.4	1.22989	305.797	248.638	57.1597	sinistral	4	1.9833	-1.373	29.4422
	43149.7	1.10367	246.824	223.638	23.1854	38830.9	1.46733	271.636	185.123	86.5134	sinistral	4
	87926.3	1.18927	365.557	307.378	58.1788	88642.9	1.20446	369.976	307.171	62.8047	sinistral	4.5
	87568	1.13931	357.112	313.446	43.6659	72355.2	1.4939	374.172	250.467	123.705	sinistral	4.5
	73526.9	1.09983	321.314	292.149	29.1654	61684	1.32326	323.877	244.757	79.1201	sinistral	4.5
1338A-6H-1-41/46
	103938	1.09363	381.001	348.381	32.6198	88739.7	1.4162	406.667	287.155	119.513	sinistral	4
	77995.9	1.11369	333.205	299.19	34.0148	70912.4	1.39293	356.59	256	100.59	sinistral	4
	105855	1.29599	419.089	323.374	95.7148	108233	1.33299	431.701	323.859	107.843	sinistral	4	3.01317	-1.37608	29.4399
	107598	1.14803	396.851	345.682	51.1697	88502.5	1.58073	427.175	270.239	156.936	sinistral	4.5
	102447	1.1046	380.758	344.703	36.0554	90889.5	1.39501	405.119	290.406	114.713	sinistral	4	1.91374	-1.28047	29.5383
	85723.3	1.17238	359.241	306.419	52.8219	74306.4	1.48582	377.718	254.215	123.503	sinistral	4.5	1.89769	-2.00933	28.7868
	156810	1.12913	475.963	421.529	54.4334	152094	1.27616	498.275	390.447	107.827	sinistral	4.5
	93523.4	1.11293	364.607	327.61	36.9973	84725.9	1.28983	374.223	290.133	84.0904	sinistral	4
	99193.1	1.12862	378.618	335.47	43.148	89901.7	1.33653	393.735	294.594	99.1409	sinistral	4.5	2.26972	-1.92193	28.8767
	71561.2	1.2229	335.672	274.49	61.1829	63572.3	1.43587	343.285	239.077	104.208	deVtral	4.5
	72360.1	1.17118	329.419	281.271	48.1482	65039.3	1.47452	352.857	239.303	113.554	sinistral	4
	38288.6	1.14983	237.335	206.408	30.9266	35703.1	1.40783	253.763	180.25	73.5122	sinistral	4
	51012.7	1.14242	272.707	238.709	33.9973	47153.9	1.40957	292.133	207.249	84.8838	sinistral	4	0.989068	-1.26914	29.5494
	52441.1	1.17947	281.453	238.626	42.8268	40811.2	1.62818	292.704	179.774	112.931	sinistral	4
	63209.1	1.2305	315.474	256.38	59.0947	49390.8	1.73065	333.772	192.859	140.912	sinistral	4.5
	62744.3	1.25144	316.869	253.203	63.6657	54435.9	1.43186	316.585	221.101	95.4837	sinistral	4.5
	67063.2	1.14048	313.373	274.774	38.5992	56091.8	1.53078	331.874	216.8	115.074	sinistral	4
1338A-6H-1-55/60
	90976.6	1.17623	369.706	314.315	55.391	87054.8	1.14036	357.263	313.289	43.9738	sinistral	4
	55757.7	1.0877	278.301	255.863	22.4382	50373.6	1.2754	287.135	225.134	62.0008	sinistral	4
	111554	1.21707	416.547	342.253	74.2935	96365.5	1.4623	428.289	292.887	135.402	sinistral	4.5
	65644.5	1.25454	324.395	258.577	65.8183	60657.5	1.44564	336.129	232.512	103.617	sinistral	4.5
	58866.1	1.14232	293.211	256.68	36.5312	50891.7	1.41249	304.74	215.747	88.9933	sinistral	4
	102984	1.13666	386.956	340.434	46.5224	90826.5	1.28916	387.938	300.924	87.0145	sinistral	4.5
	67179.4	1.14914	314.334	273.537	40.7966	62245.6	1.4278	337.929	236.679	101.251	sinistral	4	2.64472	-1.32712	29.4916
	79390.3	1.09572	334.245	305.047	29.1986	70491.1	1.29703	343.96	265.19	78.7706	sinistral	4.5
	94423.9	1.06759	358.795	336.078	22.7171	83762.4	1.17491	355.114	302.247	52.8674	sinistral	4.5	2.09236	-1.731	29.0751
	144899	1.0901	449.837	412.657	37.18	115355	1.34365	448.498	333.791	114.707	sinistral	4.5	1.85149	-1.03891	29.7883
	57345.8	1.13107	287.895	254.533	33.3617	54711.9	1.30016	301.598	231.97	69.6281	sinistral	4.5
	50286.5	1.1706	275.169	235.066	40.1022	45943.4	1.19552	265.316	221.926	43.3901	sinistral	4.5
	110010	1.18542	408.446	344.557	63.8891	102611	1.2193	400.027	328.08	71.9475	sinistral	4.5	1.99376	-1.66117	29.1467
	57234.4	1.17524	293.198	249.479	43.7189	54920	1.26289	297.596	235.648	61.9484	sinistral	4	1.17373	-1.09211	29.7326
	51526	1.26608	288.567	227.921	60.6461	46185.5	1.42798	293.682	205.663	88.019	sinistral	4.5
1338A-6H-1-68/73
	74291.9	1.13415	328.846	289.949	38.8975	65155.5	1.41618	344.082	242.964	101.118	sinistral	4.5
	70951.1	1.17557	326.595	277.818	48.7767	60565.5	1.4191	333.051	234.692	98.3589	sinistral	4
	110087	1.0784	389.373	361.066	28.3069	103134	1.09905	381.018	346.678	34.3399	sinistral	4	2.91472	-1.16511	29.6598
	73856.2	1.13562	327.404	288.305	39.0992	69919.8	1.28162	338.453	264.083	74.3699	sinistral	4
	91983.7	1.10099	359.642	326.652	32.9894	87790.7	1.21526	370.56	304.924	65.6367	sinistral	4
	70641.2	1.13691	320.638	282.025	38.6133	59137.2	1.40076	327.24	233.616	93.6246	sinistral	4	2.47928	-1.65323	29.1564
	50552.8	1.07505	263.653	245.247	18.4062	38065.9	1.70759	290.92	170.369	120.552	sinistral	4
	63097.8	1.16387	306.668	263.491	43.1771	57563.6	1.38306	320.861	231.994	88.8669	sinistral	4.5
	40438.4	1.20627	249.927	207.191	42.7362	37509.1	1.44197	264.005	183.086	80.9183	sinistral	4
	80073	1.19097	348.925	292.976	55.9491	74117.6	1.34006	357.331	266.653	90.6784	sinistral	4.5	1.96065	-1.55751	29.2549
	90342.3	1.03666	345.836	333.605	12.231	66070.6	1.53058	364.245	237.978	126.266	sinistral	4.5
	102393	1.18118	393.596	333.223	60.3738	93383	1.26717	390.768	308.379	82.3887	sinistral	4	1.87209	-1.14963	29.6752
	97057.9	1.26261	395.733	313.426	82.3078	84772	1.60723	423.364	263.413	159.951	sinistral	4
	114561	1.25481	429.179	342.028	87.1509	100220	1.5609	448.831	287.547	161.284	sinistral	4.5
	73885.2	1.10665	323.11	291.971	31.1388	67328.7	1.25399	329.709	262.927	66.7814	sinistral	4
	52160.2	1.19282	281.889	236.322	45.5671	48311	1.36352	291.192	213.56	77.6323	sinistral	4.5
	59263.1	1.18444	299.406	252.782	46.6242	55288	1.38491	313.788	226.578	87.2109	sinistral	4	0.716457	-1.20838	29.6131
1338A-6H-1-82/87
	128718	1.15566	436.004	377.278	58.726	121533	1.33551	456.987	342.181	114.805	sinistral	4	2.89634	-1.09609	29.7323
	86067.1	1.17617	360.124	306.184	53.9398	80658.8	1.48672	395.287	265.878	129.408	sinistral	4	2.0507	-1.07481	29.7541
	104645	1.19991	401.205	334.361	66.8434	96404.2	1.41289	419.448	296.873	122.575	sinistral	4	2.6651	-0.946374	29.8863
	62928.3	1.16769	306.695	262.651	44.044	58115.6	1.39888	322.703	230.686	92.0163	sinistral	4
	77192.1	1.0784	326.781	303.025	23.7557	74369.4	1.27849	348.256	272.396	75.8596	sinistral	4
	73008.9	1.20104	334.659	278.641	56.0175	73226.7	1.30709	351.087	268.603	82.4841	sinistral	4	2.39264	-1.4427	29.3744
	69861.7	1.25324	334.536	266.937	67.5991	59437.4	1.57872	351.376	222.57	128.806	sinistral	4.5
	58590.1	1.18172	297.876	252.071	45.8052	49507	1.60701	319.637	198.903	120.735	sinistral	4
	58430.3	1.1845	297.994	251.578	46.4166	52997.9	1.43202	312.529	218.244	94.285	sinistral	4	2.38441	-1.61551	29.1961
	47759.1	1.12641	262.219	232.793	29.4266	42854.4	1.42776	280.832	196.695	84.1374	sinistral	4
	69450.2	1.17071	322.644	275.596	47.0481	64637.5	1.39439	340.401	244.122	96.2793	sinistral	4.5
	66947	1.23676	325.784	263.417	62.3667	60347.7	1.5107	342.891	226.975	115.916	sinistral	5
	61795.3	1.33871	327.393	244.56	82.8337	57311.9	1.70755	355.9	208.427	147.473	sinistral	4
1338A-6H-1-96/101
	118986	1.15161	418.923	363.77	55.153	106974	1.43007	445.093	311.238	133.854	sinistral	4	2.19816	-0.751218	30.0826
	78727	1.06084	327.185	308.42	18.7654	68394.7	1.27616	334.049	261.76	72.2888	sinistral	4	1.27593	-0.351072	30.4947
	56643.7	1.15417	289.336	250.687	38.6492	47216.8	1.45858	297.822	204.186	93.6365	deVtral	4	0.96296	-0.336476	30.5094
	128810	1.07003	419.68	392.213	27.4671	101023	1.4694	438.398	298.352	140.046	sinistral	4.5	2.77521	-1.75337	29.0484
1338A-6H-1-109/114
	134470	1.21931	459.683	377.003	82.6796	118139	1.55739	486.434	312.339	174.095	sinistral	4.5	2.98224	-1.15854	29.6647
	70394.3	1.1142	316.754	284.288	32.4653	62933.2	1.37396	333.453	242.695	90.7582	sinistral	4.5	2.2096	-1.41041	29.4047
	55810.9	1.11168	281.622	253.33	28.2923	47299.1	1.39908	292.257	208.892	83.3649	sinistral	4
	98849.3	1.21562	392.478	322.863	69.6142	81099.4	1.52925	399.996	261.564	138.432	sinistral	4.5	2.349	-1.30487	29.5131
	53152.8	1.21978	288.404	236.439	51.9647	44306.9	1.51665	295.001	194.508	100.493	dextral	4
	156340	1.06963	462.296	432.202	30.0937	132616	1.32613	477.435	360.021	117.414	sinistral	4.5	2.69637	-1.18508	29.6378
1338A-6H-1-123/128
	77177.6	1.05516	323.406	306.498	16.9077	72016.3	1.23798	338.904	273.755	65.1486	sinistral	4
	78092.7	1.16876	341.251	291.977	49.2735	70694.5	1.20551	330.953	274.533	56.4198	sinistral	5
	64472.8	1.07821	298.405	276.758	21.6465	55268.7	1.40117	315.797	225.382	90.4156	sinistral	4	2.11967	-1.67878	29.1291
	94782.2	1.15582	374.368	323.897	50.4703	86866	1.33627	386.364	289.136	97.2284	sinistral	4.5	1.68274	-1.0728	29.7559
	81704.6	1.21042	356.012	294.123	61.8885	70428.2	1.53423	372.75	242.956	129.794	sinistral	4.5
	90913.7	1.16661	367.942	315.394	52.5476	81869.3	1.43474	389.951	271.791	118.16	sinistral	4.5
	69275.9	1.18971	325.433	273.54	51.8928	61698.5	1.45985	341.555	233.966	107.589	sinistral	4.5	2.75357	-1.32174	29.4989
	96113.7	1.19791	384.692	321.137	63.555	80842.8	1.48745	395.878	266.145	129.733	sinistral	4
	111046	1.12808	400.614	355.13	45.4848	97972.9	1.34201	411.082	306.318	104.764	sinistral	4.5	3.13498	-1.50189	29.3128
	79148.2	1.19453	347.34	290.775	56.5649	76572.4	1.43424	376.926	262.805	114.121	sinistral	4	2.65411	-1.15861	29.6662
	74490.4	1.11654	325.847	291.836	34.0107	70830.1	1.3168	345.354	262.267	83.0867	sinistral	4
	65770.4	1.12564	307.585	273.253	34.3318	59253.4	1.40158	329.222	234.893	94.3291	sinistral	4
	50402.7	1.11504	268.174	240.507	27.6669	45299.5	1.35939	280.693	206.485	74.2077	sinistral	4.5
	90763.6	1.23163	378.292	307.147	71.1443	90371.4	1.32883	394.246	296.687	97.559	sinistral	4.5
	90826.5	1.17129	368.8	314.867	53.9332	82455.1	1.36509	382.541	280.231	102.31	sinistral	4.5
	73861	1.23838	341.684	275.912	65.7719	67939.5	1.40839	351.803	249.791	102.013	sinistral	4.5
	35335.1	1.14964	227.728	198.087	29.6414	29031.2	1.54475	241.641	156.427	85.2142	sinistral	4
1338A-6H-1-137/142
	79448.4	1.12227	337.72	300.925	36.7948	64555.1	1.48496	351.183	236.493	114.69	sinistral	4
	114527	1.11536	404.726	362.867	41.8588	100975	1.36207	420.32	308.59	111.73	sinistral	4.5
	96423.6	1.18158	381.63	322.983	58.6474	87345.3	1.37702	393.587	285.826	107.761	sinistral	4.5
	93600.8	1.13308	368.399	325.131	43.2685	75894.5	1.4809	380.712	257.081	123.63	sinistral	4	2.55546	-1.0659	29.7657
	70912.4	1.14978	323.103	281.013	42.0899	66482.2	1.35806	340.611	250.808	89.8035	sinistral	4
	112193	1.14163	404.904	354.672	50.2317	89824.3	1.50381	415.874	276.547	139.326	sinistral	5	2.83816	-1.56622	29.2496
	125198	1.07479	415.415	386.506	28.9083	108634	1.27156	422.001	331.875	90.1254	sinistral	4	2.861	-1.4404	29.3789
	94419.1	1.11879	367.92	328.854	39.0662	88885	1.35626	393.494	290.132	103.362	sinistral	4.5
	81995.2	1.10905	340.842	307.327	33.515	75032.7	1.15981	336.437	290.08	46.357	sinistral	4.5
	99691.8	1.13576	380.776	335.262	45.5146	84614.5	1.41607	392.605	277.25	115.355	sinistral	4
	75599.2	1.12425	329.803	293.353	36.4496	60599.4	1.51009	344.005	227.804	116.201	sinistral	4.5	2.5795	-1.67033	29.1415
	78620.4	1.17802	343.696	291.758	51.9388	78252.5	1.26717	357.286	281.956	75.3301	sinistral	4.5
	161676	1.14246	485.641	425.083	60.5572	131667	1.40812	488.019	346.573	141.445	sinistral	4	3.46676	-1.66675	29.1448
1338A-6H-2-0/5
	114057	1.05182	391.676	372.378	19.2983	93412	1.43791	418.188	290.831	127.357	sinistral	4.5	3.39964	-1.28254	29.5374
	97188.6	1.11143	371.487	334.242	37.2451	83292.7	1.48985	402.694	270.292	132.402	sinistral	4	3.27739	-1.54864	29.2629
	85011.6	1.15751	354.798	306.518	48.2798	72389.1	1.4536	370.108	254.615	115.493	sinistral	4.5
	85001.9	1.21285	363.054	299.339	63.7145	70466.9	1.60365	381.3	237.769	143.53	sinistral	5	2.59938	-0.879814	29.9522
	75086	1.16196	337.126	290.137	46.9892	64337.3	1.40961	342.241	242.791	99.4498	sinistral	4.5
	59984.5	1.1765	300.227	255.185	45.0412	57132.7	1.26545	303.807	240.078	63.7294	sinistral	4	1.02836	-0.425459	30.4203
	51269.4	1.22708	284.887	232.166	52.7207	43280.5	1.80059	317.856	176.528	141.328	sinistral	4.5
	77550.4	1.18239	343.143	290.211	52.9317	59209.8	1.79727	370.839	206.334	164.505	sinistral	4	2.76164	-1.18544	29.6367
	73560.8	1.23246	340.315	276.126	64.189	68525.4	1.39412	350.289	251.261	99.0276	sinistral	4.5
1338A-6H-2-14/19
	61504.8	1.17925	304.674	258.363	46.3106	58425.5	1.30503	312.716	239.624	73.0925	sinistral	4.5	1.98478	-0.631456	30.2093
	108426	1.15931	400.981	345.878	55.1031	96171.8	1.39243	417.102	299.549	117.552	sinistral	4.5
	54479.4	1.11428	278.943	250.334	28.609	46122.6	1.45778	294.291	201.877	92.4144	sinistral	4.5
	78969.1	1.14983	341.091	296.645	44.4462	71159.3	1.22947	334.646	272.187	62.4588	sinistral	4.5	1.75513	-1.08794	29.7368
	111433	1.15303	405.835	351.973	53.8616	104175	1.29092	419.107	324.657	94.4495	sinistral	4.5	2.32876	-1.19887	29.6222
	88250.7	1.09011	350.471	321.502	28.9693	77245.4	1.35694	368.24	271.376	96.8638	sinistral	4
	114062	1.17155	413.258	352.743	60.5143	100641	1.39456	424.629	304.49	120.14	dextral	4.5
	99493.3	1.11687	377.2	337.731	39.4693	89403	1.23582	376.238	304.444	71.7948	sinistral	4.5	2.72767	-1.32816	29.4888
	104327	1.18526	397.479	335.351	62.1283	87553.5	1.42387	404.852	284.332	120.52	sinistral	4
	82338.9	1.18517	352.956	297.81	55.1469	67189.1	1.6027	374.487	233.659	140.827	sinistral	4.5	3.00933	-1.38478	29.4325
	66327.2	1.18958	317.547	266.941	50.6063	55830.3	1.4891	332.197	223.085	109.111	sinistral	4.5
	52324.9	1.18922	282.207	237.304	44.9026	45730.4	1.45827	294.295	201.811	92.484	sinistral	4
	71072.1	1.1558	323.665	280.035	43.63	59287.3	1.55272	344.867	222.105	122.763	sinistral	4.5
	36167.9	1.21168	236.716	195.361	41.3542	33112.8	1.24097	231.021	186.162	44.8591	sinistral	4
	109869	1.09678	393.501	358.779	34.722	96225.1	1.30366	401.224	307.767	93.4565	sinistral	4
	63959.6	1.15209	307.236	266.676	40.5599	54547.2	1.37478	311.845	226.832	85.0125	sinistral	4

## Sheet: D. baroe. Specimen Metadata
Data Description
Sample: IODP Expedition 321 sample data. Includes the Site Number, Hole, Core Number and Type, Core Section, and Sample Depth with section. See Pälike et al. (2010) for more details.
U_Area		Dentoglobigerina baroemoenensis single specimen umbilical area (µm2)
U_Aspect_Ratio		Dentoglobigerina baroemoenensis single specimen umbilical Aspect Ratio
U_Axis_Major		Dentoglobigerina baroemoenensis single specimen umbilical view largest diameter (µm)
U_Axis_Minor		Dentoglobigerina baroemoenensis single specimen umbilical view smallest diameter (µm)
U_Range		Dentoglobigerina baroemoenensis single specimen umbilical view diameter size range (µm)
L_Area		Dentoglobigerina baroemoenensis single specimen lateral area (µm2)
L_Aspect_Ratio		Dentoglobigerina baroemoenensis single specimen lateral Aspect Ratio
L_Axis_Major		Dentoglobigerina baroemoenensis single specimen lateral view largest diameter (µm)
L_Axis_Minor		Dentoglobigerina baroemoenensis single specimen lateral view smallest diameter (µm)
L_Range		Dentoglobigerina baroemoenensis single specimen lateral view diameter size range (µm)
Coiling Mode		Dentoglobigerina baroemoenensis single specimen coiling mode
No. chambers		Dentoglobigerina baroemoenensis single specimen number of chambers in final whorl
δ13C VPDB		Dentoglobigerina baroemoenensis single specimen stable carbon isotopes (‰ VPDB)
δ18O VPDB		Dentoglobigerina baroemoenensis single specimen stable oxygen isotopes (‰ SMOW)
δ18O SMOW		Dentoglobigerina baroemoenensis single specimen stable oxygen isotopes (‰ VPDB)
References
Pälike, H., Lyle, M., Nishi, H., Raffi, I., Gamage, K., Klaus, A., and the Expedition 320/321 Scientists., 2010, Site 1338: Proceedings of the Integrated Ocean Drilling Program, Volume 320/321, doi:10.2204/ iodp.proc.320321.101.2010.
