# Supplementary material for: Adaptive ecological niche migration does not negate extinction susceptibility
Source: Sci Rep. 2021 Jul 29;11:15411. doi: 10.1038/s41598-021-94140-5 (PMC8322071; doi:10.1038/s41598-021-94140-5)
Supplement: Supplementary file 10 — Supplementary Information 10. [file 41598_2021_94140_MOESM10_ESM.xlsx]

## Sheet: Morphometrics
Expedition	Site	Hole	Core	Core Type	Section	Section Half	Top Interval (cm)	Depth	Age	D. altispira														D.baroemoenensis
							(cm)	(cmbsf)	(ka)	U_Area (µm2)	U_Aspect_Ratio	U_Axis_Major (µm)	U_Axis_Minor (µm)	U_Range (µm)	U_Roundness	U_Circularity	L_Area (µm2)	L_Aspect_Ratio	L_Axis_Major (µm)	L_Axis_Minor (µm)	L_Range (µm)	L_Roundness	L_Circularity	U_Area (µm2)	U_Aspect_Ratio	U_Axis_Major (µm)	U_Axis_Minor (µm)	U_Range (µm)	L_Area (µm2)	L_Aspect_Ratio	L_Axis_Major (µm)	L_Axis_Minor (µm)	L_Range (µm)
320	U1338	A	5	H	3	W	70	3490	2975.01
320	U1338	A	5	H	3	W	76	3496	2982.86
320	U1338	A	5	H	3	W	82	3502	2988.2
320	U1338	A	5	H	3	W	88	3508	2993.54
320	U1338	A	5	H	3	W	94	3514	2998.88
320	U1338	A	5	H	3	W	100	3520	3004.22
320	U1338	A	5	H	3	W	106	3526	3009.56
320	U1338	A	5	H	3	W	112	3532	3014.9
320	U1338	A	5	H	3	W	118	3538	3028.6
320	U1338	A	5	H	3	W	124	3544	3033.17
320	U1338	A	5	H	3	W	130	3550	3037.74	75083.2	1.10618	320.363	291.568	28.7953	1.12841	0.839307	68497.7	1.28252	326.526	261.075	65.4515	1.23484	0.745928	140279	1.16352	456.718	392.49	64.2281	116341	1.46734	468.699	320.784	147.915
320	U1338	A	5	H	3	W	136	3556	3042.31	88881.7	1.08272	348.633	322.899	25.7335	1.1248	0.847889	79372.5	1.2624	347.727	289.946	57.7816	1.27875	0.770182	202506	1.15436	548.175	474.875	73.2995	158839	1.49475	558.271	373.489	184.782
320	U1338	A	5	H	3	W	142	3562	3046.88	88622.9	1.12274	350.702	313.089	37.6126	1.14961	0.834105	82198.5	1.2862	361.986	284.086	77.8999	1.19725	0.763043	123605	1.13766	420.989	370.116	50.8725	112179	1.36192	439.571	324.839	114.731
320	U1338	A	5	H	3	W	148	3568	3051.45	127061	1.07998	408.972	377.032	31.9393	1.11586	0.859935	125508	1.17129	425.915	358.255	67.6594	1.16758	0.819823	74379.1	1.15034	330.162	287.25	42.912	61347.5	1.45063	338.79	233.538	105.252
320	U1338	A	5	H	4	W	4	3574	3053.65	80052.4	1.07723	326.821	303.084	23.7378	1.11599	0.873945	67168.5	1.35727	339.911	249.831	90.0802	1.24977	0.723863	NA	NA	NA	NA	NA	NA	NA	NA	NA	NA
320	U1338	A	5	H	4	W	10	3580	3055.84	93218.7	1.07765	350.011	325.002	25.0095	1.1231	0.867393	82555.4	1.28582	361.964	282.439	79.5251	1.23687	0.764494	86102.9	1.24814	364.446	291.406	73.0392	73403.5	1.53218	374.254	245.301	128.953
320	U1338	A	5	H	4	W	16	3586	3058.04	70568.6	1.15903	322.474	275.775	46.6995	1.15057	0.830802	67823.3	1.29518	333.133	255.873	77.2595	1.21518	0.778218	78559.4	1.21863	348.596	285.956	62.6396	68307.5	1.51874	363.835	240.177	123.658
320	U1338	A	5	H	4	W	23	3593	3060.6	67225.6	1.10333	302.544	275.137	27.4064	1.10881	0.844198	65766.1	1.18462	309.125	263.657	45.4673	1.18989	0.791068	98476.5	1.16629	376.971	327.415	49.5562	81198.7	1.62173	405.006	254.758	150.247
320	U1338	A	5	H	4	W	29	3599	3062.8	35117.3	1.03942	216.161	207.963	8.19737	1.092	0.866927	32725.4	1.17977	222.2	188.342	33.8576	1.08386	0.833354	NA	NA	NA	NA	NA	NA	NA	NA	NA	NA
320	U1338	A	5	H	4	W	35	3605	3065.64	70898.7	1.1264	312.161	276.94	35.221	1.10589	0.840563	63567.7	1.30788	316.301	244.79	71.5104	1.43752	0.745621	86740.1	1.15916	353.398	308.36	45.038	80106.9	1.4025	374.266	269.579	104.687
320	U1338	A	5	H	4	W	41	3611	3068.48	68922.4	1.11872	312.028	277.663	34.3646	1.10927	0.845196	59246.6	1.37706	322.37	235.238	87.1318	1.24759	0.728139	NA	NA	NA	NA	NA	NA	NA	NA	NA	NA
320	U1338	A	5	H	4	W	47	3617	3071.32	99730.9	1.12944	370.836	328.44	42.3967	1.15736	0.820519	93355.2	1.33995	390.61	293.605	97.0044	1.31745	0.730295	68779.6	1.25076	330.119	263.873	66.2464	59180.8	1.52382	339.436	224.47	114.966
320	U1338	A	5	H	4	W	53	3623	3074.16	87165.7	1.10376	344.868	312.098	32.7703	1.1469	0.850516	76680.2	1.29361	350.119	273.176	76.9433	1.27167	0.752003	73969.1	1.19387	333.384	279.894	53.4898	60366.2	1.53391	344.297	224.453	119.844
320	U1338	A	5	H	4	W	59	3629	3077.95	79302.8	1.10821	329.927	297.49	32.4372	1.16919	0.839427	73804	1.25649	339.489	271.623	67.8662	1.27468	0.761936	91631.1	1.17781	368.223	313.243	54.9797	76398.1	1.48846	381.328	255.928	125.401
320	U1338	A	5	H	4	W	65	3635	3084.26	81057.7	1.09668	332.008	304.231	27.7771	1.13191	0.867153	76320.3	1.25208	343.837	278.03	65.807	1.24794	0.762819	86623.5	1.16759	351.861	301.384	50.4768	77751.7	1.40236	365.607	262.398	103.209
320	U1338	A	5	H	4	W	71	3641	3090.56	90813.2	1.1018	353.513	321.023	32.4893	1.15949	0.844296	84002.3	1.26434	363.948	289.898	74.0497	1.28931	0.765779	89369.1	1.1546	354.403	311.171	43.2326	77542.7	1.4362	368.81	261.211	107.599
320	U1338	A	5	H	4	W	77	3647	3096.87	82023	1.09824	331.589	301.812	29.7767	1.12461	0.853659	78317	1.26282	347.404	276.317	71.0862	1.32719	0.737856	83764.5	1.19478	348.483	290.313	58.1704	78884.7	1.4044	358.256	263.305	94.9509
320	U1338	A	5	H	4	W	83	3653	3104.44	102254	1.09111	373.761	342.836	30.9255	1.15217	0.852969	98652.7	1.23397	388.985	318.733	70.2515	1.34555	0.767752	114426	1.16762	412.339	353.041	59.2987	104546	1.37566	428.309	312.924	115.385
320	U1338	A	5	H	4	W	89	3659	3113.91	84176.5	1.10822	341.209	308.244	32.9644	1.1534	0.835555	78064.9	1.23736	348.071	282.03	66.0412	1.22687	0.782302	94637	1.16072	371.457	320.849	50.6086	82939.8	1.34848	375.263	282.015	93.2477
320	U1338	A	5	H	4	W	95	3665	3123.37	101077	1.10101	372.161	338.008	34.1533	1.1312	0.847491	96123	1.22045	384.068	313.748	70.3196	1.2522	0.793894	103157	1.15635	384.332	333.455	50.8769	90336.4	1.38938	396.915	289.148	107.767
320	U1338	A	5	H	4	W	101	3671	3128.61	80174.4	1.11124	333.565	301.431	32.1339	1.1386	0.850944	76988.5	1.24845	347.829	280.361	67.4683	1.26276	0.775813	96153.4	1.17897	375.669	319.285	56.3843	87561.2	1.41383	392.202	280.352	111.849
320	U1338	A	5	H	4	W	108	3678	3134.72	111043	1.12246	393.999	352.196	41.8029	1.19197	0.827129	105006	1.256	405.048	325.629	79.4193	1.27669	0.770176	117183	1.14613	410.566	358.949	51.6172	101742	1.393	426.122	305.691	120.431
320	U1338	A	5	H	4	W	114	3684	3135.58	84516.1	1.12948	340.489	300.936	39.5526	1.1689	0.830508	81574.9	1.23786	349.961	284.947	65.014	1.23647	0.767071	98717.4	1.21563	384.243	317.69	66.5529	85642.2	1.51742	402.178	267.057	135.121
320	U1338	A	5	H	4	W	120	3690	3136.44	92586.5	1.11464	358.812	321.594	37.2173	1.09098	0.847555	84900.8	1.23823	361.798	293.445	68.3527	1.35742	0.754529	95710.9	1.19925	382.24	318.863	63.3773	86425.4	1.40024	392.901	282.485	110.416
320	U1338	A	5	H	4	W	132	3702	3138.17	72629.1	1.11143	318.339	286.05	32.2892	1.13846	0.846595	69574.8	1.27038	333.422	263.112	70.3098	1.25603	0.757368	84387	1.14541	342.736	298.547	44.1884	78915.8	1.318	358.201	270.526	87.6747
320	U1338	A	5	H	4	W	143	3713	3139.75	NA	NA	NA	NA	NA	NA	NA	NA	NA	NA	NA	NA	NA	NA	152428	1.0656	455.32	427.289	28.0312	132330	1.3123	472.871	360.337	112.534
320	U1338	A	5	H	5	W	6	3726	3141.61	89873.9	1.14293	352.084	309.474	42.6106	1.12482	0.833572	85142.3	1.33464	366.643	280.952	85.691	1.27121	0.747378	78707.6	1.10812	333.676	301.161	32.5144	71827.5	1.30537	347.167	265.941	81.2263
320	U1338	A	5	H	5	W	18	3738	3143.34	99197.1	1.10168	365.609	332.834	32.7753	1.16281	0.856154	92083.5	1.2441	376.357	303.316	73.0403	1.25102	0.785792	88958.6	1.12092	357.074	318.082	38.9919	75178	1.44846	371.744	260.244	111.5
320	U1338	A	5	H	5	W	30	3750	3145.06	63355.6	1.08396	293.885	270.796	23.0891	1.10817	0.865237	60229	1.22681	304.772	248.457	56.3145	1.2483	0.796192	78215	1.14453	333.097	294.317	38.7798	66137.2	1.53292	355.526	235.418	120.107
320	U1338	A	5	H	5	W	43	3763	3167.21	75383	1.10156	322.525	292.626	29.8993	1.12711	0.864102	77461.8	1.23162	344.316	281.424	62.8921	1.27047	0.77348	72383.8	1.18738	326.891	276.285	50.6061	69124.3	1.38951	346.182	250.451	95.7309
320	U1338	A	5	H	5	W	55	3775	3187.66	90368.7	1.09679	352.146	321.216	30.9299	1.20793	0.849811	86411.1	1.20764	361.937	300.157	61.7803	1.28025	0.784309	105336	1.12959	386.606	343.014	43.5916	92980	1.35429	397.758	297.927	99.8312
320	U1338	A	5	H	5	W	63	3783	3194.58	88327.3	1.10907	350.173	316.471	33.7021	1.09717	0.856371	86452.3	1.22002	362.744	300.007	62.7373	1.23531	0.779791	115670	1.17635	408.586	348.146	60.4401	106155	1.43865	434.068	303.818	130.25
320	U1338	A	5	H	5	W	77	3797	3206.7	88274.6	1.12501	353.946	314.898	39.048	1.14962	0.827512	84181	1.26001	366.107	292.371	73.7356	1.40335	0.735372	104616	1.13284	378.422	335.831	42.5915	91730.3	1.39055	394.472	285.183	109.289
320	U1338	A	5	H	5	W	91	3811	3218.81	81615.5	1.0938	329.415	301.211	28.2039	1.13396	0.84016	75048.5	1.24335	335.83	272.733	63.0968	1.26769	0.775345	63562.6	1.18972	309.969	259.8	50.1695	56770.6	1.41147	318.422	227.764	90.6585
320	U1338	A	5	H	5	W	105	3825	3230.48	65238.9	1.09834	294.912	269.109	25.8032	1.11376	0.852143	64971.1	1.24224	311.52	253.918	57.6019	1.20853	0.780655	81319.4	1.1558	341.802	297.631	44.171	72241.4	1.38203	354.566	258.748	95.8183
320	U1338	A	5	H	5	W	119	3839	3231.58	70357.1	1.10972	311.082	280.744	30.338	1.10371	0.854126	65381.1	1.26154	321.971	254.333	67.638	1.25209	0.750902	73359.5	1.17302	329.405	281.469	47.9365	64443.5	1.41057	340.015	241.709	98.306
320	U1338	A	5	H	5	W	134	3854	3232.77	71804.6	1.08711	311.63	286.477	25.1531	1.10289	0.861566	67106.7	1.20047	316.555	263.965	52.5896	1.18846	0.813538	87680.5	1.18484	360.251	305.378	54.8735	76420.9	1.42853	370.101	261.391	108.711
320	U1338	A	5	H	5	W	148	3868	3233.87	61797.8	1.08673	287.176	263.772	23.4036	1.09807	0.868799	60401.4	1.19839	297.129	249.017	48.1117	1.19221	0.801928	73049.6	1.13916	325.146	285.948	39.1982	63900.3	1.38566	336.446	244.016	92.4303
320	U1338	A	5	H	6	W	12	3882	3242.47	78857.3	1.11172	328.231	295.24	32.9919	1.113	0.8447	77192.7	1.19499	336.857	281.885	54.9728	1.23605	0.791728	87586.9	1.17276	354.55	305.324	49.2266	76851.1	1.4117	365.739	262.028	103.711
320	U1338	A	5	H	6	W	26	3896	3249.24	93203.8	1.1031	357.691	325.125	32.5662	1.17071	0.834744	85036.1	1.25553	363.659	292.776	70.8827	1.25663	0.775152	74995	1.19266	326.756	277.044	49.7119	61504.3	1.58169	342.688	219.182	123.505
320	U1338	A	5	H	6	W	40	3910	3256.01	72433.4	1.08156	310.728	286.21	24.5179	1.14267	0.848627	67581.4	1.23176	319.443	259.921	59.5223	1.22231	0.7864	82110.9	1.15561	344.417	298.969	45.448	71594.2	1.41658	357.62	253.686	103.934
320	U1338	A	5	H	6	W	54	3924	3264.78	79105.7	1.09961	329.017	299.487	29.5304	1.21454	0.835655	71199.1	1.2788	337.537	265.501	72.0363	1.29825	0.767023	92137.8	1.16944	363.463	312.613	50.8502	81462.3	1.42677	379.447	268.01	111.436
320	U1338	A	5	H	6	W	67	3937	3272.93	72572.2	1.12028	317.757	283.234	34.523	1.10713	0.839387	68334.1	1.27627	328.563	257.746	70.8168	1.21939	0.776989	73831.3	1.19161	331.498	279.596	51.9012	62649.1	1.49444	343.235	231.374	111.861
320	U1338	A	5	H	6	W	81	3951	3296.75	79163.3	1.09774	328.908	299.615	29.2933	1.11893	0.843844	75378.6	1.25231	341.545	274.492	67.0526	1.2561	0.771173	96041.2	1.14186	365.114	322.506	42.6081	88183.1	1.37072	379.685	285.286	94.3988
320	U1338	A	5	H	6	W	95	3965	3320.57	72323.6	1.09224	312.8	286.736	26.0636	1.09774	0.858882	69745.7	1.20171	321.696	268.83	52.8654	1.21821	0.791449	90096.3	1.19505	365.043	307.197	57.846	79782.9	1.43482	375.309	265.96	109.349
320	U1338	A	5	H	6	W	106	3976	3324.14	74793.2	1.09692	317.189	289.696	27.4929	1.10971	0.846681	71947.4	1.21681	328.606	269.962	58.6434	1.24183	0.788618	79849.4	1.17874	344.434	293.487	50.9474	71428.3	1.41264	357.517	255.342	102.174
320	U1338	A	5	H	6	W	119	3989	3328.37	90147.7	1.09971	355.102	323.829	31.273	1.09891	0.853852	89660.6	1.2276	375.144	306.272	68.8718	1.36562	0.764193	98516.8	1.22331	391.996	319.297	72.6985	96196	1.26221	392.098	309.33	82.7679
320	U1338	A	5	H	6	W	133	4003	3334.46	61685.2	1.11679	290.924	260.15	30.7745	1.12297	0.843209	58277.9	1.25488	299.584	239.752	59.8321	1.23607	0.771528	70444.9	1.14465	317.109	278.098	39.0113	62402.7	1.37982	328.962	239.279	89.6836
320	U1338	A	5	H	6	W	145	4015	3339.67	59806.3	1.0661	282.99	265.972	17.0181	1.07136	0.881494	54960.1	1.21982	291.381	239.715	51.6659	1.17279	0.800628	65835.2	1.16256	308.748	266.076	42.6717	54460.5	1.48336	318.834	216.163	102.671
320	U1338	A	5	H	7	W	36	4056	3357.5	73689.1	1.09863	318.631	290.017	28.6144	1.11564	0.84613	67235.4	1.25443	325.562	260.325	65.237	1.20828	0.779374	75861.2	1.16585	324.86	281.63	43.2302	68296.1	1.38218	337.304	245.988	91.3154
320	U1338	A	5	H	7	W	50	4070	3363.58	77979.7	1.08352	325.809	300.758	25.0513	1.12078	0.852182	73605.3	1.18987	332.294	279.839	52.4549	1.18525	0.811734	64425.7	1.16472	304.723	261.713	43.0098	58594.5	1.36817	315.664	232.362	83.3023
320	U1338	A	5	H	7	W	64	4084	3369.67	69951.1	1.08712	308.645	283.022	25.6223	1.10802	0.856663	68203.3	1.19254	319.324	267.307	52.0165	1.26746	0.795668	76740	1.18255	336.148	285.588	50.5601	71547.2	1.34388	348.309	259.737	88.5718
320	U1338	A	5	H	7	W	76	4096	3375.39	70237.6	1.0852	309.279	284.609	24.6704	1.09783	0.855998	67523.7	1.19903	317.684	266.232	51.4526	1.17832	0.813515	76020.8	1.13194	327.365	290.205	37.1601	66834	1.38155	339.889	247.688	92.2004
320	U1338	A	5	H	CC	W	11	4111	3382.54	51301.7	1.09465	264.876	242.038	22.8376	1.11673	0.848217	47778.2	1.21919	268.861	222.165	46.6961	1.20522	0.782257	81286.3	1.17541	345.495	294.326	51.1694	75364.9	1.34935	356.923	266.621	90.3023
320	U1338	A	6	H	1	W	1	4131	3392.08	72098.2	1.07853	310.791	289.008	21.7831	1.13927	0.854674	67839.5	1.2051	317.593	265.277	52.3166	1.20137	0.788858	92708.6	1.12636	364.955	324.038	40.9173	85033	1.34215	382.186	286.086	96.0999
320	U1338	A	6	H	1	W	14	4144	3398.28	82261.8	1.09697	336.745	306.787	29.9581	1.10556	0.853588	77668.2	1.24882	348.444	280.364	68.0791	1.16454	0.793181	84347.2	1.1493	350.212	304.137	46.075	75562.1	1.39946	366.763	262.921	103.842
320	U1338	A	6	H	1	W	28	4158	3402.66	65898.6	1.09356	300.002	274.01	25.9916	1.09557	0.857321	62577	1.20127	306.155	255.344	50.8115	1.17436	0.804742	76052.5	1.11549	326.239	293.034	33.2048	67588.8	1.32936	335.252	255.209	80.0426
320	U1338	A	6	H	1	W	41	4171	3406.73	67826.7	1.09127	302.019	277.022	24.9972	1.08076	0.860392	64702.6	1.22021	311.616	256.849	54.7667	1.16492	0.808827	83045	1.16395	346.567	298.601	47.9657	74147.2	1.44444	364.01	254.91	109.101
320	U1338	A	6	H	1	W	55	4185	3414.66	78710.3	1.11184	329.922	296.9	33.022	1.11099	0.837843	75648.1	1.1975	334.816	281.639	53.1771	1.15891	0.816802	79871.9	1.15637	338.64	293.8	44.8403	71493.1	1.31164	343.014	262.779	80.2354
320	U1338	A	6	H	1	W	68	4198	3422.03	68590.5	1.09399	305.991	280.367	24.4408	1.10252	0.851821	66071.5	1.20996	316.227	262.398	52.6378	1.19763	0.801623	77390.4	1.15394	334.731	290.475	44.2556	68725.4	1.39253	346.436	251.732	94.7046
320	U1338	A	6	H	1	W	82	4212	3429.97	73333.6	1.11495	317.468	285.616	31.8515	1.10754	0.846486	71228.2	1.23348	330.548	268.92	61.6278	1.24559	0.78165	74261	1.19007	333.378	280.699	52.6786	68569.3	1.45213	353.641	245.581	108.06
320	U1338	A	6	H	1	W	96	4226	3437.9	73987.7	1.09532	317.088	290.422	26.6653	1.11803	0.840295	71664.9	1.18507	324.879	274.91	49.9693	1.1455	0.821655	95791.7	1.10917	363.781	328.772	35.0087	80902.1	1.40855	378.841	268.884	109.957
320	U1338	A	6	H	1	W	109	4239	3445.27	88166.4	1.10139	346.682	314.046	32.6359	1.09983	0.857429	85552.6	1.22459	359.564	293.678	65.8859	1.19218	0.804382	94836.3	1.15837	366.873	317.688	49.185	81065.5	1.45041	380.763	263.337	117.426
320	U1338	A	6	H	1	W	123	4253	3453.2	92308.1	1.10259	356.704	323.607	33.0967	1.09418	0.850805	88212.8	1.21407	366.61	302.322	64.2887	1.18373	0.806933	77892.8	1.15843	337.504	291.226	46.2783	70553.5	1.38813	352.098	254.916	97.1818
320	U1338	A	6	H	1	W	137	4267	3457.58	88398.1	1.09035	348.116	319.565	28.5513	1.11429	0.856331	81410.2	1.2521	359.167	288.195	70.9712	1.18426	0.792675	98792.7	1.13283	375.736	331.98	43.757	85597	1.38122	387.395	281.617	105.778
320	U1338	A	6	H	2	W	0	4280	3461.65	83947.3	1.09375	338.377	308.66	29.7174	1.15171	0.838108	78371.6	1.23729	347.28	281.603	65.6772	1.21231	0.788866	79856.7	1.16822	342.968	295.145	47.8233	68005.2	1.5169	361.925	241.167	120.758
320	U1338	A	6	H	2	W	14	4294	3465.88	84013.2	1.09577	336.959	307.851	29.1074	1.13456	0.853509	76996.7	1.25212	346.151	276.845	69.3064	1.23117	0.785034	81437.8	1.15624	342.735	297.089	45.6458	71426.2	1.38181	352.61	256.497	96.1125

## Sheet: Morphometrics Metadata
Data Description
Expedition: Integrated Ocean Drilling Program Expedition Number
Site: Site number of the IODP Expedition from which samples were sourced
Hole: Hole of the IODP Expedition Site from which samples were sourced
Core: The core number from which samples were sourced
Core Type: The technique used to collect the core, H = Advanced Piston Corer. See Pälike et al. (2010) for Operations details.
Section: The section within the sampled core from which samples were sourced
Section Half: Core section half used, W= Working, A = Archive
Top Interval (cm): The shallowest depth of the 5 cm (40cc) sample taken
Depth: The shallowest depth of the 5 cm (40cc) sample taken in centimeters below sea floor
Age: Age in ka of the sample after tuning the constructed benthic stable oxygen isotope to the ODP Site 849/IODP Site 1338 stack of Lyle et al. (2019).
D. altispira	U_Area		Mean Dentoglobigerina altispira umbilical area (µm2)
	U_Aspect_Ratio		Mean Dentoglobigerina altispira umbilical Aspect Ratio
	U_Axis_Major		Mean Dentoglobigerina altispira umbilical view largest diameter (µm)
	U_Axis_Minor		Mean Dentoglobigerina altispira umbilical view smallest diameter (µm)
	U_Range		Mean Dentoglobigerina altispira umbilical view diameter size range (µm)
	U_Circularity		Mean Dentoglobigerina altispira umbilical circularity (4.test area)/(π.MaxFeret2)
	U_Roundness		Mean Dentoglobigerina altispira umbilical roundness (perimeter2 (µm)/4π.test area)
	L_Area		Mean Dentoglobigerina altispira lateral area (µm2)
	L_Aspect_Ratio		Mean Dentoglobigerina altispira lateral Aspect Ratio
	L_Axis_Major		Mean Dentoglobigerina altispira lateral view largest diameter (µm)
	L_Axis_Minor		Mean Dentoglobigerina altispira lateral view smallest diameter (µm)
	L_Range		Mean Dentoglobigerina altispira lateral view diameter size range (µm)
	L_Circularity		Mean Dentoglobigerina altispira lateral circularity (4.test area)/(π.MaxFeret2)
	L_Roundness		Mean Dentoglobigerina altispira lateral roundness (perimeter2 (µm)/4π.test area)
D.baroemoenensis	U_Area		Mean Dentoglobigerina baroemoenensis umbilical area (µm2)
	U_Aspect_Ratio		Mean Dentoglobigerina baroemoenensis umbilical Aspect Ratio
	U_Axis_Major		Mean Dentoglobigerina baroemoenensis umbilical view largest diameter (µm)
	U_Axis_Minor		Mean Dentoglobigerina baroemoenensis umbilical view smallest diameter (µm)
	U_Range		Mean Dentoglobigerina baroemoenensis umbilical view diameter size range (µm)
	L_Area		Mean Dentoglobigerina baroemoenensis lateral area (µm2)
	L_Aspect_Ratio		Mean Dentoglobigerina baroemoenensis lateral Aspect Ratio
	L_Axis_Major		Mean Dentoglobigerina baroemoenensis lateral view largest diameter (µm)
	L_Axis_Minor		Mean Dentoglobigerina baroemoenensis lateral view smallest diameter (µm)
	L_Range		Mean Dentoglobigerina baroemoenensis lateral view diameter size range (µm)
References
Lyle, M., Joy Drury, A., Tian, J., Wilkens, R., and Westerhold, T., 2019, Late Miocene to Holocene high-resolution eastern equatorial pacific carbonate records: Stratigraphy linked by dissolution and paleoproductivity: Climate of the Past, v. 15, p. 1715–1739, doi:10.5194/cp-15-1715-2019.
Pälike, H., Lyle, M., Nishi, H., Raffi, I., Gamage, K., Klaus, A., and the Expedition 320/321 Scientists., 2010, Site 1338: Proceedings of the Integrated Ocean Drilling Program, Volume 320/321, doi:10.2204/ iodp.proc.320321.101.2010.
