# Supplementary material for: Adaptive ecological niche migration does not negate extinction susceptibility
Source: Sci Rep. 2021 Jul 29;11:15411. doi: 10.1038/s41598-021-94140-5 (PMC8322071; doi:10.1038/s41598-021-94140-5)
Supplement: Supplementary file 11 — Supplementary Information 11. [file 41598_2021_94140_MOESM11_ESM.xlsx]

## Sheet: D. altispira_Umbilical
	Repeatability Run 1							Repeatability Run 2
Specimen Number	Area (µm2)	Aspect_Ratio	Axis_Major (µm)	Axis_Minor (µm)	Roundness	Circularity		Area (µm2)	Aspect_Ratio	Axis_Major (µm)	Axis_Minor (µm)	Roundness	Circularity
1	74045	1.14707	329.512	287.263	1.10132	0.808329		73556	1.14293	327.799	286.805	1.08055	0.812676
2	98186	1.12073	375.277	334.85	1.0987	0.845593		99101.1	1.12519	377.396	335.407	1.07062	0.850844
3	129832	1.07516	422.749	393.197	1.09936	0.846471		129754	1.07461	422.609	393.269	1.15912	0.82183
4	83999.6	1.08815	343.042	315.254	1.07135	0.853374		84633.9	1.08084	342.1	316.514	1.06996	0.85889
5	58227	1.09401	285.35	260.828	1.09382	0.852096		56338.7	1.07838	278.592	258.343	1.0677	0.870244
6	138377	1.05502	431.802	409.284	1.10659	0.893991		134814	1.04755	424.547	405.274	1.08333	0.909549
7	99677.2	1.14116	381.469	334.282	1.10705	0.821277		99386.7	1.14002	380.762	333.997	1.10176	0.823354
8	70123.2	1.04742	306.108	292.248	1.05922	0.903905		69343.6	1.03353	302.408	292.597	1.04643	0.89413
9	95983	1.06936	361.844	338.374	1.0844	0.883271		96409.1	1.02716	355.328	345.933	1.04351	0.930743
10	72176.1	1.04944	311.192	296.532	1.10786	0.860011		71735.5	1.03755	308.554	297.386	1.12074	0.844703
11	75657.3	1.10366	326.655	295.976	1.07368	0.845555		74558.2	1.12899	327.889	290.426	1.06298	0.824856
12	101566	1.03524	367.031	354.539	1.08092	0.901522		100408	1.02388	363.752	355.268	1.27596	0.800015
13	87171	1.06633	344.465	323.039	1.09159	0.905767		87790.7	1.04922	342.887	326.801	1.0691	0.899672
14	87926.3	1.15553	360.121	311.65	1.06303	0.833266		87698.7	1.16986	362.02	309.456	1.06525	0.819728
15	83384.7	1.08702	340.681	313.407	1.08942	0.831767		83515.5	1.07588	339.317	315.386	1.08724	0.835246
16	62478	1.09806	296.051	269.612	1.06144	0.887504		61708.2	1.09571	293.933	268.259	1.06025	0.891617
17	65857.6	1.11465	306.25	274.751	1.1399	0.821199		64293.7	1.10758	301.426	272.148	1.06597	0.868625
18	68772.3	1.13479	315.828	278.315	1.24081	0.82164		69668	1.08897	311.313	285.879	1.08114	0.89573
19	81961.3	1.06642	334.142	313.331	1.1644	0.849478		79395.1	1.05665	327.461	309.907	1.08428	0.877402
20	101159	1.04301	366.941	351.81	1.08209	0.873211		98181.1	1.07766	367.444	340.965	1.05214	0.857438
21	65489.6	1.08744	301.753	277.49	1.16457	0.820729		63669.1	1.10526	299.737	271.19	1.10056	0.84756
22	125634	1.02798	405.844	394.799	1.18794	0.892116		124903	1.04606	408.463	390.476	1.12121	0.877403
23	109346	1.08491	389.693	359.194	1.24101	0.77589		106223	1.0816	383.112	354.207	1.07008	0.874944
24	79753.4	1.19247	348.829	292.528	1.3569	0.795967		76887.1	1.21277	345.395	284.799	1.11077	0.803345
25	112982	1.02534	384.693	375.186	1.14701	0.866044		112750	1.02788	384.685	374.249	1.08807	0.886931
26	206109	1.15816	552.242	476.826	1.09534	0.823912		204274	1.15916	550.496	474.91	1.10419	0.832745
27	98423.2	1.12141	376.096	335.377	1.10971	0.801656		97125.6	1.14097	376.953	330.38	1.11831	0.790834
28	69527.6	1.12696	316.933	281.229	1.14872	0.863172		67886.3	1.13289	314.052	277.214	1.16223	0.867269
29	97261.2	1.09238	369.103	337.89	1.30471	0.707358		96133.1	1.07362	363.567	338.636	1.33498	0.79166
30	76388.4	1.15595	335.886	290.571	1.11123	0.829624		76117.3	1.14681	333.814	291.081	1.07672	0.862251
31	89901.7	1.18646	369.121	311.112	1.10094	0.833728		88502.5	1.18474	366.077	308.993	1.11311	0.830058
32	128156	1.03922	412.291	396.729	1.14323	0.881275		126549	1.05309	412.385	391.594	1.11246	0.884307
33	99444.8	1.08789	371.833	341.794	1.11015	0.879577		98776.7	1.06213	366.027	344.617	1.06722	0.872382
34	112803	1.12428	402.648	358.139	1.14446	0.800766		110348	1.11548	396.758	355.683	1.1213	0.825003
35	129841	1.05841	419.102	395.974	1.08877	0.885834		130524	1.08793	425.968	391.541	1.10855	0.886044
36	121804	1.13445	419.884	370.12	1.14315	0.854281		121034	1.1328	418.297	369.258	1.19698	0.83329
37	70602.5	1.14265	321.561	281.417	1.15539	0.825696		71285.2	1.13943	322.424	282.97	1.1209	0.832999
38	77521.4	1.06866	325.436	304.528	1.07226	0.856904		76131.8	1.06789	322.37	301.875	1.09021	0.860246
39	98951	1.05115	364.665	346.922	1.11882	0.882966		97106.3	1.04664	360.357	344.3	1.11014	0.878789
40	74364.5	1.04908	316.171	301.38	1.11573	0.851154		71725.8	1.07244	313.942	292.734	1.14684	0.835158
41	104398	1.06396	376.969	354.309	1.0925	0.879789		102955	1.07736	376.742	349.692	1.09432	0.870713
42	90671.6	1.11018	358.446	322.873	1.07994	0.882803		85403.7	1.08474	344.006	317.133	1.0604	0.861716
43	109516	1.08816	390.108	358.504	1.07419	0.859197		109235	1.09878	391.547	356.346	1.16147	0.866698
44	53806.4	1.09101	273.848	251.005	1.06608	0.86255		52983.3	1.11104	274.221	246.814	1.05696	0.852183
45	74843.9	1.15189	331.874	288.113	1.08989	0.818425		73865.8	1.11968	324.97	290.234	1.06272	0.835094
46	89882.4	1.10572	356.68	322.578	1.12296	0.830848		87626.1	1.10843	352.436	317.959	1.13288	0.842028
47	65252.4	1.04896	295.421	281.632	1.07334	0.895267		63301.1	1.03836	289.494	278.798	1.08052	0.922911
48	113346	1.10447	399.894	362.07	1.07771	0.851249		112426	1.13045	403.068	356.555	1.08974	0.83715
49	57026.2	1.10533	283.716	256.681	1.05945	0.848605		56106.3	1.12321	283.691	252.573	1.05628	0.83912
50	54416.5	1.09164	275.617	252.479	1.0863	0.892552		54663.4	1.09957	277.18	252.082	1.08853	0.895197
51	94583.7	1.05062	356.569	339.39	1.09992	0.892693		92608.3	1.04844	352.571	336.282	1.23939	0.892352
52	80460.3	1.13871	342.416	300.706	1.08437	0.806875		81690.1	1.13872	345.035	303.004	1.07971	0.822447
53	56605	1.03414	273.371	264.345	1.0558	0.922081		55220.2	1.02521	268.848	262.239	1.0444	0.902093
54	86774	1.02559	337.038	328.629	1.05491	0.897364		86314	1.02948	336.813	327.168	1.05985	0.88402
55	110295	1.02649	381.29	371.45	1.18379	0.792884		108116	1.02291	376.519	368.085	1.17928	0.805021
56	66767.8	1.05315	299.887	284.753	1.11124	0.888054		68496.3	1.0355	301.459	291.123	1.24606	0.774573
57	117388	1.17911	420.838	356.912	1.08514	0.829718		119490	1.17994	425.115	360.284	1.49508	0.800165
58	119136	1.07779	404.87	375.648	1.11788	0.898289		122734	1.05957	407.525	384.613	1.14561	0.88518
59	83917.3	1.0336	332.764	321.947	1.06463	0.914818		87325.9	1.01563	336.521	331.343	1.06344	0.914741
60	70820.4	1.04091	307.043	294.975	1.10073	0.886517		72728	1.04294	311.532	298.705	1.34116	0.742862
61	76034.9	1.09857	326.813	297.49	1.06902	0.871833		77153.4	1.09396	328.487	300.273	1.10973	0.820362
62	69392.1	1.0598	306.531	289.235	1.08054	0.883591		66772.7	1.03629	297.197	286.789	1.05884	0.921299
63	117480	1.14205	414.243	362.72	1.08495	0.841237		120158	1.15721	421.532	364.266	1.12595	0.835093
64	49231	1.0296	254.506	247.189	1.05948	0.897724		49816.8	1.03372	256.51	248.143	1.06229	0.890204
65	121426	1.12682	418.58	371.471	1.30054	0.769998		124099	1.13282	423.831	374.139	1.1052	0.837486
66	54653.8	1.05153	270.966	257.688	1.08447	0.907121		56062.7	1.046	273.772	261.731	1.18487	0.852779
67	112871	1.16572	410.072	351.776	1.08573	0.818563		110024	1.15653	403.141	348.579	1.06797	0.818844
68	85578.1	1.18707	360.65	303.816	1.09666	0.795704		84343.4	1.17366	355.964	303.294	1.14357	0.809124
69	43784	1.12063	250.391	223.437	1.09461	0.844882		42423.5	1.15217	249.914	216.906	1.07808	0.821009
70	58101.1	1.06662	281.619	264.029	1.0791	0.848795		57583	1.09028	283.158	259.711	1.0478	0.847895
71	76785.4	1.17444	340.669	290.068	1.41344	0.755171		99870.9	1.12001	378.309	337.772	1.15371	0.876239
72	106746	1.181	402.472	340.789	1.20747	0.817249		111641	1.11125	398.183	358.321	1.09665	0.862519
73	55321.9	1.05789	273.695	258.717	1.08443	0.859444		56038.5	1.04448	273.661	262.008	1.07522	0.860944
74	68259.1	1.07427	306.556	285.363	1.14342	0.841902		70244.2	1.08022	311.917	288.753	1.16081	0.842537
75	85936.3	1.07626	344.622	320.204	1.12563	0.879127		90269.7	1.0766	352.544	327.462	1.08799	0.890375
76	99696.6	1.15395	386.255	334.724	1.15894	0.786142		103657	1.13279	388.041	342.553	1.10778	0.796354
77	50543.1	1.11192	268.238	241.237	1.10621	0.838135		53825.8	1.10888	276.381	249.243	1.08801	0.84403
78	60013.6	1.02989	281.085	272.928	1.07205	0.894261		61132	1.04361	285.437	273.509	1.06106	0.878106
79	43038.4	1.05052	240.263	228.708	1.08098	0.894672		45580.3	1.03627	245.586	236.991	1.04368	0.914086
80	56401.6	1.09339	280.967	256.969	1.0822	0.88211		58130.1	1.11291	287.571	258.397	1.0754	0.874732
81	161211	1.06493	468.773	440.191	1.13315	0.866425		162426	1.07395	472.278	439.757	1.08585	0.875267
82	62802.4	1.1485	304.037	264.726	1.18761	0.862745		63959.6	1.15209	307.236	266.676	1.1642	0.854642
83	89369.1	1.08269	351.964	325.083	1.10085	0.846565		90550.5	1.07958	353.891	327.804	1.41257	0.862062
84	80939.6	1.10572	337.925	305.614	1.0991	0.853816		80925	1.10453	337.805	305.837	1.13384	0.869113
85	74098.2	1.123	326.144	290.423	1.13866	0.853421		72916.9	1.1309	325.112	287.481	1.33454	0.767046
86	79535.5	1.14891	341.608	297.333	1.10104	0.816607		79617.8	1.14591	341.276	297.82	1.07777	0.815059
87	56929.4	1.10013	282.871	257.125	1.08732	0.871166		55099.2	1.08272	276.053	254.963	1.08641	0.884201
88	55259	1.15036	284.955	247.709	1.06357	0.813316		54456.7	1.13477	280.969	247.599	1.10882	0.827796
89	164479	1.05802	472.571	446.655	1.14322	0.812332		161865	1.04813	465.983	444.585	1.13482	0.841087
90	37789.9	1.10777	231.259	208.76	1.09016	0.822161		36463.3	1.10645	227.112	205.262	1.06961	0.84812
91	117233	1.12352	410.616	365.471	1.12425	0.817444		119775	1.06286	403.598	379.728	1.22684	0.855385
92	71599.9	1.02826	307.093	298.652	1.08659	0.901293		71198	1.06625	311.772	292.401	1.06577	0.89107
93	61190.1	1.03544	284.689	274.945	1.07948	0.862342		59190.5	1.05797	283.075	267.564	1.11172	0.820243
94	66516.1	1.12312	308.898	275.035	1.09735	0.858373		65901.2	1.12561	307.691	273.354	1.0663	0.861574
95	77482.6	1.10566	330.903	299.282	1.08148	0.827111		72268.1	1.08552	316.59	291.648	1.06025	0.859011
96	177993	1.13471	507.906	447.611	1.1584	0.822871		172662	1.15556	504.609	436.678	1.14455	0.842664
97	92104.7	1.03863	349.618	336.616	1.10961	0.898276		87766.5	1.04213	341.671	327.858	1.13618	0.890232
98	90114.8	1.05487	348.791	330.647	1.15256	0.845523		87137.1	1.05035	342.176	325.775	1.1052	0.88225
99	100771	1.14686	384.226	335.025	1.14924	0.858743		98500.7	1.12148	375.448	334.781	1.11562	0.857388
100	44621.6	1.06853	246.815	230.987	1.08627	0.873045		42689.8	1.07956	242.635	224.753	1.09584	0.858195

## Sheet: D. altispira_Lateral
	Repeatability Run 1							Repeatability Run 2
Specimen Number	Area (µm2)	Aspect_Ratio	Axis_Major (µm)	Axis_Minor (µm)	Roundness	Circularity		Area (µm2)	Aspect_Ratio	Axis_Major (µm)	Axis_Minor (µm)	Roundness	Circularity
1	57462	1.22385	300.105	245.213	1.20391	0.793431		57234.4	1.24323	302.123	243.014	1.14322	0.80804
2	126612	1.18298	437.706	370.004	1.14247	0.826848		125677	1.20763	442.269	366.229	1.26907	0.708641
3	61374.1	1.22775	310.849	253.185	1.13931	0.81017		63930.6	1.18234	311.053	263.081	1.09554	0.819066
4	70190.9	1.35411	349.073	257.787	1.21276	0.747538		70007	1.37173	351.537	256.272	1.23575	0.743404
5	42060.3	1.30835	266.657	203.811	1.19656	0.785901		42723.7	1.29113	266.468	206.384	1.15881	0.780278
6	54542.4	1.57223	332.759	211.647	1.53468	0.666039		56091.8	1.53078	331.874	216.8	1.20174	0.677611
7	45807.9	1.47581	294.679	199.672	1.185	0.70917		46529.3	1.44703	294.793	203.723	1.18888	0.714183
8	87296.9	1.31175	382.733	291.772	1.22325	0.725339		88347.5	1.33986	389.388	290.619	1.16977	0.742438
9	53501.4	1.30794	299.604	229.066	1.15856	0.757152		55810.9	1.28188	302.253	235.789	1.10782	0.753622
10	50189.7	1.13469	269.52	237.527	1.06517	0.878273		49536	1.19286	275.015	230.55	1.10567	0.847131
11	130461	1.07358	422.951	393.963	1.12154	0.846383		128626	1.12624	430.288	382.058	1.11517	0.832502
12	79022.3	1.20447	348.795	289.584	1.27465	0.796158		75289.3	1.22274	343.127	280.621	1.18312	0.819407
13	68791.7	1.24475	331.155	266.04	1.15238	0.802638		67881.4	1.27519	333.324	261.391	1.18728	0.779447
14	106209	1.0798	383.175	354.857	1.12181	0.891363		104350	1.16694	395.167	338.636	1.18291	0.799492
15	48078.6	1.29343	282.619	218.502	1.1456	0.786026		47686.5	1.24786	276.473	221.557	1.13955	0.804613
16	62497.4	1.24311	315.918	254.134	1.16355	0.80452		61214.3	1.21091	309.012	255.19	1.17605	0.832795
17	71144.8	1.19022	329.405	276.76	1.12846	0.843158		72219.6	1.18385	330.81	279.435	1.11446	0.842595
18	122351	1.0912	414.624	379.97	1.26833	0.856647		120177	1.09816	413.104	376.18	1.27442	0.865907
19	76567.5	1.13538	333.766	293.968	1.13405	0.820792		79821.2	1.12197	338.761	301.933	1.14502	0.84048
20	124995	1.24995	447.294	357.85	1.1794	0.809595		125498	1.23562	445.665	360.681	1.22371	0.804816
21	76223.8	1.28337	354.173	275.971	1.13874	0.724348		73904.6	1.30743	352.253	269.425	1.17518	0.716985
22	68380.1	1.17102	320.377	273.589	1.08056	0.830146		67498.9	1.19146	320.792	269.244	1.07424	0.828184
23	68714.2	1.20239	324.88	270.196	1.10812	0.833861		67106.7	1.19455	320.108	267.974	1.15759	0.831877
24	72456.9	1.12996	323.575	286.361	1.10735	0.841811		68665.8	1.1621	320.042	275.4	1.17793	0.836261
25	77739.2	1.20843	347.39	287.471	1.17543	0.810093		75550.8	1.24857	348.901	279.44	1.19416	0.796838
26	75081.1	1.09293	324.484	296.893	1.12568	0.878935		75240.9	1.08723	323.661	297.694	1.09728	0.877798
27	50794.9	1.13306	270.973	239.152	1.0654	0.868046		49385.9	1.18327	273.208	230.893	1.10396	0.850979
28	55781.9	1.02619	270.595	263.689	1.18877	0.832539		55404.2	1.01213	267.579	264.373	1.06313	0.899821
29	62148.8	1.20116	308.628	256.941	1.16367	0.807603		62584.5	1.19473	308.994	258.632	1.11566	0.816393
30	58072	1.13177	289.873	256.123	1.17114	0.81114		56648.6	1.11903	284.484	254.223	1.12848	0.869905
31	133216	1.18052	448.951	380.3	1.21011	0.817321		130582	1.21881	452	370.854	1.17422	0.806035
32	104945	1.21654	404.3	332.336	1.21191	0.813747		107870	1.13799	396.308	348.252	1.14618	0.849737
33	50756.1	1.27418	287.692	225.786	1.09487	0.750126		49647.4	1.36854	295.396	215.848	1.20476	0.74146
34	54895.8	1.22921	294.088	239.25	1.18048	0.766477		52073.1	1.31509	296.839	225.718	1.1972	0.741029
35	36744.1	1.4965	266.733	178.238	1.22816	0.644208		38487.1	1.4066	264.183	187.817	1.20405	0.700265
36	80939.6	1.32226	371.358	280.85	1.29523	0.742911		81196.3	1.42879	387.174	270.98	1.23788	0.72483
37	61054.6	1.15719	300.586	259.754	1.11341	0.831544		61054.6	1.2324	310.756	252.155	1.16171	0.811446
38	110242	1.18618	409.504	345.229	1.23602	0.822439		108770	1.16917	404.205	345.719	1.194	0.836775
39	74204.8	1.12658	327.65	290.836	1.13035	0.842558		73928.8	1.12948	327.668	290.106	1.1425	0.841053
40	66753.3	1.19737	319.638	266.949	1.11141	0.828155		65567.1	1.25157	324.303	259.117	1.18576	0.807047
41	76891.9	1.2305	348.584	283.286	1.19678	0.79344		76524	1.25507	351.477	280.045	1.22491	0.772972
42	109748	1.1262	399.307	354.563	1.12582	0.828166		109104	1.1849	406.919	343.422	1.12911	0.816456
43	85917	1.21606	365.687	300.715	1.14173	0.7951		83810.8	1.19711	358.464	299.44	1.15411	0.814877
44	52523.4	1.18573	282.719	238.435	1.1381	0.849014		51666.4	1.2078	283.159	234.442	1.13973	0.837864
45	113283	1.2604	432.104	342.83	1.3665	0.769187		112765	1.24182	427.592	344.328	1.31506	0.769376
46	77381	1.11044	331.968	298.952	1.20258	0.824151		75938.1	1.11209	329.223	296.04	1.1971	0.788864
47	63073.6	1.02665	287.351	279.892	1.08753	0.909622		60778.6	1.01666	280.949	276.344	1.14778	0.897081
48	83195.9	1.24415	364.369	292.866	1.1776	0.808904		82634.3	1.26371	366.847	290.295	1.2898	0.746629
49	45807.9	1.23708	269.115	217.541	1.18531	0.741345		45832.1	1.22013	267.295	219.071	1.13081	0.810486
50	45144.5	1.06476	248.296	233.195	1.21669	0.825728		43551.6	1.08561	246.838	227.372	1.49954	0.714976
51	55980.4	1.09759	280.667	255.711	1.09023	0.878292		56483.9	1.06541	277.674	260.628	1.1879	0.899536
52	58498.1	1.35852	320.685	236.055	1.20621	0.735238		58415.8	1.36018	320.942	235.956	1.2343	0.735094
53	55675.4	1.04869	273.338	260.646	1.18836	0.778496		52097.3	1.04468	264.073	252.779	1.15118	0.861182
54	89896.9	1.1466	363.083	316.66	1.08943	0.83568		88425	1.16088	362.623	312.37	1.12364	0.842136
55	63165.6	1.15711	305.926	264.387	1.10849	0.834396		61635.6	1.17062	304.363	260.001	1.14536	0.828283
56	43822.7	1.17635	257.386	218.799	1.15964	0.83343		42931.9	1.23489	261.222	211.535	1.17744	0.821052
57	59776.3	1.32026	317.783	240.698	1.11279	0.768862		61272.4	1.26906	315.783	248.832	1.19613	0.787948
58	30919.5	1.22494	220.261	179.814	1.10816	0.802479		30938.8	1.30117	227.881	175.136	1.24902	0.733974
59	58096.2	1.15805	293.048	253.053	1.12101	0.816618		56716.3	1.18033	292.737	248.013	1.13027	0.840211
60	54963.6	1.28152	301.388	235.18	1.18534	0.797344		57292.5	1.17781	294.097	249.698	1.14771	0.812785
61	35741.8	1.27974	242.853	189.767	1.14793	0.769174		35611.1	1.30978	245.82	187.681	1.2127	0.760551
62	49536	1.32044	290.616	220.09	1.22464	0.722172		51569.6	1.19244	280.298	235.062	1.20646	0.800968
63	128297	1.34231	470.172	350.272	1.25969	0.768814		127822	1.33603	468.665	350.789	1.28577	0.763302
64	115670	1.21629	425.387	349.743	1.22257	0.800292		112392	1.27732	431.196	337.579	1.41044	0.689222
65	76514.3	1.19675	342.732	286.385	1.15106	0.814345		79041.7	1.22013	351.512	288.093	1.20827	0.769831
66	56663.1	1.13827	287.655	252.713	1.11144	0.837234		56319.3	1.15586	289.387	250.365	1.37881	0.763917
67	105734	1.106	387.565	350.422	1.21878	0.822587		105415	1.10702	386.709	349.325	1.16794	0.84314
68	66385.3	1.14916	312.51	271.946	1.10733	0.828931		67155.2	1.15571	315.235	272.762	1.09222	0.826973
69	69358.2	1.22301	330.387	270.143	1.18077	0.810264		67716.8	1.26653	332.934	262.871	1.27558	0.793965
70	38303.1	1.27785	250.912	196.355	1.18602	0.797003		37668.9	1.34176	255.514	190.432	1.24613	0.746837
71	43295	1.37917	277.803	201.427	1.18729	0.725436		42317	1.39592	276.793	198.287	1.27049	0.720224
72	63184.9	1.17771	308.876	262.268	1.20019	0.814631		63460.9	1.18729	310.76	261.739	1.15269	0.815014
73	59418	1.17777	299.753	254.509	1.22588	0.747932		58798.3	1.18871	299.906	252.296	1.20936	0.819197
74	56667.9	1.21917	300.001	246.071	1.26377	0.785694		56290.3	1.21047	298.212	246.36	1.28846	0.80886
75	50833.6	1.27816	289.63	226.599	1.22975	0.756965		48693.5	1.1521	268.464	233.021	1.15477	0.848528
76	58711.1	1.26409	308.554	244.092	1.14183	0.787962		57002	1.24713	303.288	243.188	1.24427	0.802472
77	50664.1	1.18605	278.129	234.5	1.22078	0.828039		50000.8	1.16172	273.011	235.005	1.13224	0.842728
78	53530.5	1.1805	284.325	240.852	1.13335	0.778622		52678.3	1.16308	279.811	240.578	1.10074	0.830836
79	72815.2	1.24197	340.26	273.968	1.18168	0.756298		72926.5	1.26318	343.34	271.806	1.11718	0.797519
80	89887.2	1.02039	343.301	336.442	1.38635	0.809838		89161	1.08387	352.346	325.083	1.16193	0.811406
81	43048.1	1.18972	256.277	215.41	1.11711	0.801613		42331.5	1.21069	256.488	211.854	1.14233	0.805371
82	65087.7	1.23705	321.742	260.087	1.23117	0.814919		64022.6	1.25118	320.885	256.467	1.15815	0.804543
83	87597.1	1.21492	370.847	305.245	1.23048	0.812193		87703.6	1.2014	368.547	306.764	1.1984	0.820416
84	56203.1	1.1683	290.088	248.298	1.09799	0.813558		57297.4	1.16563	292.322	250.785	1.09141	0.82325
85	47967.3	1.25587	278.044	221.395	1.19182	0.782165		47158.7	1.26156	276.457	219.138	1.2126	0.793858
86	123445	1.10632	418.433	378.22	1.24267	0.837179		121509	1.11955	418.426	373.746	1.31007	0.834392
87	132984	1.31915	477.133	361.697	1.42896	0.751578		132616	1.32613	477.435	360.021	1.29232	0.753718
88	84774.3	1.32658	379.959	286.421	1.16302	0.761131		87635.8	1.24667	373.849	299.879	1.13044	0.781593
89	175160	1.30215	541.914	416.169	1.36589	0.696653		175644	1.28416	538.428	419.285	1.24435	0.730266
90	110194	1.30458	430.513	330	1.28294	0.760175		113142	1.2549	426.999	340.265	1.19149	0.790977
91	53932.3	1.15083	281.835	244.897	1.08709	0.847145		53448.2	1.15964	281.697	242.918	1.09454	0.851344
92	73357.5	1.36618	361.167	264.363	1.45509	0.738891		75221.5	1.33906	360.621	269.31	1.27615	0.757635
93	67494.1	1.22737	326.569	266.072	1.21074	0.816356		70118.3	1.14794	321.11	279.728	1.18027	0.847458
94	68055.7	1.16363	318.592	273.791	1.11815	0.859055		66864.7	1.15233	314.516	272.94	1.15786	0.852415
95	110988	1.25699	423.687	337.065	1.18362	0.80289		107787	1.24245	415.704	334.585	1.22142	0.810251
96	56459.7	1.32282	309.5	233.97	1.14798	0.77148		55462.3	1.30637	304.922	233.412	1.15222	0.776556
97	52576.6	1.18297	282.218	238.568	1.13152	0.824351		52639.6	1.18041	282.033	238.927	1.13472	0.825844
98	80702.4	1.14313	343.535	300.521	1.22885	0.833512		79007.8	1.18551	346.304	292.115	1.14969	0.810898
99	67586.1	1.15188	315.342	273.764	1.07552	0.833866		66796.9	1.18167	317.655	268.819	1.1102	0.793066
100	122772	1.243	444.007	357.205	1.37936	0.797434		125300	1.25615	450.026	358.258	1.33571	0.792194

## Sheet: D. baroemoenensis_Umbilical
	Repeatability Run 1							Repeatability Run 2
Specimen Number	Area (µm2)	Aspect_Ratio	Axis_Major (µm)	Axis_Minor (µm)	Roundness	Circularity		Area (µm2)	Aspect_Ratio	Axis_Major (µm)	Axis_Minor (µm)	Roundness	Circularity
1	75773.5	1.14644	333.281	290.71	1.12253	0.844797		73338.1	1.16393	330.389	283.857	1.10297	0.849409
2	63770.8	1.18474	311.072	262.567	1.11947	0.785217		61504.8	1.17925	304.674	258.363	1.10975	0.827451
3	109540	1.16678	404.381	346.58	1.13641	0.822598		108426	1.15931	400.981	345.878	1.15027	0.824076
4	54944.3	1.11068	279.867	251.978	1.12607	0.829725		54479.4	1.11428	278.943	250.334	1.11306	0.823214
5	79298.3	1.15449	342.337	296.527	1.09476	0.816059		78969.1	1.14983	341.091	296.645	1.25466	0.784403
6	114324	1.17472	415.124	353.38	1.22105	0.771838		111433	1.15303	405.835	351.973	1.13101	0.831594
7	90071.2	1.08876	353.902	325.052	1.07891	0.903798		88250.7	1.09011	350.471	321.502	1.08765	0.899335
8	115621	1.17251	416.764	355.445	1.13535	0.818338		114062	1.17155	413.258	352.743	1.09686	0.852448
9	100500	1.12165	379.767	338.579	1.11015	0.847754		99493.3	1.11687	377.2	337.731	1.1334	0.850794
10	102926	1.20143	397.324	330.708	1.09715	0.813841		104327	1.18526	397.479	335.351	1.22095	0.822265
11	84077.1	1.16284	353.288	303.816	1.09718	0.825436		82338.9	1.18517	352.956	297.81	1.07879	0.814163
12	69556.7	1.20389	327.249	271.825	1.16974	0.82445		66327.2	1.18958	317.547	266.941	1.1132	0.842439
13	54082.4	1.13061	279.724	247.409	1.12827	0.842961		52324.9	1.18922	282.207	237.304	1.09822	0.789873
14	78436.5	1.13508	337.764	297.569	1.5301	0.663105		71072.1	1.1558	323.665	280.035	1.07452	0.836036
15	75802.5	1.23595	347.316	281.011	1.75352	0.621877		69387.2	1.13633	317.605	279.5	1.07941	0.840556
16	38666.3	1.22437	246.134	201.029	1.16141	0.756255		36167.9	1.21168	236.716	195.361	1.0879	0.784912
17	112401	1.05068	388.601	369.858	1.15224	0.887597		114057	1.05182	391.676	372.378	1.13754	0.887922
18	99551.4	1.16627	385.969	330.944	1.21895	0.825319		97188.6	1.11143	371.487	334.242	1.09115	0.854195
19	81273.7	1.2031	353.523	293.842	1.11984	0.8068		85011.6	1.15751	354.798	306.518	1.43185	0.825689
20	84120.7	1.23672	364.691	294.886	1.10728	0.786001		85001.9	1.21285	363.054	299.339	1.09563	0.799784
21	76799.9	1.1396	334.936	293.906	1.10531	0.861353		75086	1.16196	337.126	290.137	1.1249	0.823221
22	60705.9	1.16231	300.521	258.556	1.07726	0.835912		59984.5	1.1765	300.227	255.185	1.08038	0.81977
23	51463	1.22421	285.009	232.811	1.2722	0.670772		51269.4	1.22708	284.887	232.166	1.26086	0.679386
24	77090.5	1.23216	349.407	283.574	1.3732	0.689084		77550.4	1.18239	343.143	290.211	1.17345	0.781481
25	73212.2	1.22569	338.648	276.291	1.14492	0.803042		73560.8	1.23246	340.315	276.126	1.11088	0.798012
26	79124	1.16078	342.929	295.429	1.12859	0.810617		79448.4	1.12227	337.72	300.925	1.12561	0.839425
27	115805	1.11128	406.134	365.466	1.13385	0.847107		114527	1.11536	404.726	362.867	1.13593	0.816265
28	97692.1	1.20216	387.434	322.282	1.2294	0.767166		96423.6	1.18158	381.63	322.983	1.16163	0.833436
29	93857.5	1.14751	371.438	323.692	1.13855	0.835231		93600.8	1.13308	368.399	325.131	1.12638	0.85634
30	70951.1	1.14427	322.531	281.866	1.38624	0.805065		70912.4	1.14978	323.103	281.013	1.08345	0.823811
31	111564	1.14754	404.852	352.8	1.16567	0.763415		112193	1.14163	404.904	354.672	1.30793	0.795916
32	124598	1.09006	417.431	382.943	1.14492	0.826191		125198	1.07479	415.415	386.506	1.12397	0.841879
33	94704.8	1.16951	377.103	322.445	1.12657	0.830162		94419.1	1.11879	367.92	328.854	1.09856	0.859691
34	82547.1	1.10327	340.895	308.987	1.09657	0.85392		81995.2	1.10905	340.842	307.327	1.08688	0.830424
35	99604.6	1.13721	381.01	335.038	1.17451	0.837987		99691.8	1.13576	380.776	335.262	1.16529	0.854279
36	77928.1	1.11032	333.165	300.061	1.23627	0.828005		75599.2	1.12425	329.803	293.353	1.12672	0.831918
37	81733.7	1.15401	346.916	300.617	1.12618	0.833586		78620.4	1.17802	343.696	291.758	1.06749	0.828729
38	158238	1.13218	478.29	422.451	1.18977	0.77828		161676	1.14246	485.641	425.083	1.21801	0.851059
39	79719.5	1.03689	325.276	313.705	1.08316	0.91685		77177.6	1.05516	323.406	306.498	1.08887	0.887949
40	80649.1	1.15164	344.201	298.88	1.06472	0.849599		78092.7	1.16876	341.251	291.977	1.05893	0.844317
41	65891.5	1.06916	300.269	280.847	1.12369	0.849444		64472.8	1.07821	298.405	276.758	1.09507	0.842857
42	94811.3	1.16376	375.735	322.862	1.13274	0.814978		94782.2	1.15582	374.368	323.897	1.14365	0.819285
43	79976.1	1.21104	352.535	291.1	1.14445	0.785438		81704.6	1.21042	356.012	294.123	1.13789	0.788929
44	92739	1.16985	372.187	318.148	1.11936	0.820141		90913.7	1.16661	367.942	315.394	1.09926	0.826171
45	69852	1.20242	328.544	273.236	1.15629	0.800011		69275.9	1.18971	325.433	273.54	1.11804	0.817006
46	98321.6	1.18805	387.156	325.875	1.15825	0.787879		96113.7	1.19791	384.692	321.137	1.12885	0.782232
47	112208	1.11508	400.459	359.129	1.1126	0.846012		111046	1.12808	400.614	355.13	1.09752	0.845634
48	81297.9	1.18998	351.323	295.234	1.07904	0.813458		79148.2	1.19453	347.34	290.775	1.10081	0.794422
49	117660	1.20392	425.609	353.521	1.21058	0.79223		116159	1.19932	422.008	351.872	1.17459	0.814059
50	71532.1	1.12477	321.041	285.428	1.14484	0.835341		74490.4	1.11654	325.847	291.836	1.08743	0.843725
51	66724.3	1.14829	313.194	272.749	1.10572	0.843344		65770.4	1.12564	307.585	273.253	1.16041	0.802
52	51312.9	1.12487	271.743	241.577	1.09612	0.84106		50402.7	1.11504	268.174	240.507	1.10161	0.844645
53	91150.9	1.2575	383.428	304.913	1.21908	0.742435		90763.6	1.23163	378.292	307.147	1.1405	0.786106
54	91218.7	1.18606	372.429	314.004	1.14775	0.833441		90826.5	1.17129	368.8	314.867	1.11276	0.857671
55	76233.5	1.23947	347.395	280.277	1.11381	0.796908		73861	1.23838	341.684	275.912	1.12022	0.797079
56	36187.3	1.16148	231.818	199.589	1.10685	0.815889		35335.1	1.14964	227.728	198.087	1.07209	0.833462
57	138160	1.20012	461.065	384.182	1.14664	0.809346		134470	1.21931	459.683	377.003	1.18848	0.801326
58	71803.3	1.11675	320.236	286.756	1.169	0.857788		70394.3	1.1142	316.754	284.288	1.10829	0.862094
59	57190.8	1.10784	284.529	256.832	1.11435	0.845283		55810.9	1.11168	281.622	253.33	1.11947	0.850177
60	96225.1	1.27264	395.965	311.136	1.15776	0.793363		98849.3	1.21562	392.478	322.863	1.12978	0.815406
61	53821	1.1968	286.957	239.771	1.11689	0.810403		53152.8	1.21978	288.404	236.439	1.15003	0.788205
62	121441	1.13752	420.289	369.478	1.08806	0.839792		115907	1.11985	407.416	363.811	1.12174	0.86113
63	131919	1.04751	420.465	401.395	1.20892	0.798068		129716	1.03924	415.458	399.772	1.21643	0.809802
64	122758	1.16206	427.345	367.748	1.13479	0.819504		118986	1.15161	418.923	363.77	1.25179	0.79484
65	79516.2	1.0496	327.005	311.551	1.09542	0.869238		78727	1.06084	327.185	308.42	1.21798	0.81437
66	56377.4	1.14959	288.278	250.766	1.11334	0.838115		56643.7	1.15417	289.336	250.687	1.22604	0.821706
67	130848	1.05871	420.771	397.437	1.15405	0.860575		128810	1.07003	419.68	392.213	1.129	0.881725
68	132800	1.16809	445.325	381.242	1.18583	0.838727		128718	1.15566	436.004	377.278	1.13282	0.846939
69	91896.5	1.19809	375.55	313.457	1.13924	0.784434		86067.1	1.17617	360.124	306.184	1.11892	0.791122
70	109855	1.18556	408.311	344.404	1.15791	0.819823		104645	1.19991	401.205	334.361	1.14471	0.819264
71	65707.5	1.17753	314.673	267.231	1.09859	0.801979		62928.3	1.16769	306.695	262.651	1.12432	0.815319
72	82169.5	1.14862	347.229	302.301	1.09413	0.816995		77192.1	1.0784	326.781	303.025	1.12532	0.821416
73	75947.8	1.235	346.197	280.322	1.13251	0.786536		73008.9	1.20104	334.659	278.641	1.12867	0.806495
74	70394.3	1.28842	340.687	264.422	1.15275	0.743238		69861.7	1.25324	334.536	266.937	1.11985	0.789958
75	59936.1	1.18335	301.408	254.707	1.11603	0.785111		58590.1	1.18172	297.876	252.071	1.11995	0.77956
76	59398.7	1.19279	301.574	252.831	1.15405	0.80902		58430.3	1.1845	297.994	251.578	1.14718	0.814126
77	49071.2	1.14827	268.412	233.752	1.09362	0.829931		47759.1	1.12641	262.219	232.793	1.08617	0.835921
78	72626.4	1.19222	332.965	279.282	1.22048	0.74175		69450.2	1.17071	322.644	275.596	1.1516	0.806363
79	68394.7	1.2143	325.781	268.287	1.11771	0.803679		66947	1.23676	325.784	263.417	1.37691	0.783573
80	66162.6	1.27661	329.763	258.312	1.15444	0.745566		61795.3	1.33871	327.393	244.56	1.20138	0.694394
81	109182	1.08309	388.723	358.903	1.18281	0.835975		110087	1.0784	389.373	361.066	1.09253	0.877584
82	74093.4	1.13824	328.362	288.482	1.11834	0.824797		73856.2	1.13562	327.404	288.305	1.09985	0.826524
83	92831	1.10206	361.473	327.997	1.09021	0.852043		91983.7	1.10099	359.642	326.652	1.08866	0.853564
84	72364.9	1.14077	325.761	285.563	1.14608	0.828696		74291.9	1.13415	328.846	289.949	1.14337	0.841128
85	69856.9	1.20767	328.78	272.244	1.35774	0.712329		70951.1	1.17557	326.595	277.818	1.18044	0.829931
86	71783.9	1.12878	322.354	285.576	1.153	0.833486		70641.2	1.13691	320.638	282.025	1.14832	0.805082
87	51448.5	1.1008	269.283	244.625	1.11423	0.830793		50552.8	1.07505	263.653	245.247	1.111	0.846553
88	52029.5	1.22603	285.673	233.005	1.12293	0.787198		52896.2	1.24143	290.016	233.614	1.11764	0.778461
89	63359.2	1.1572	306.332	264.717	1.13816	0.807693		63097.8	1.16387	306.668	263.491	1.13047	0.802514
90	41503.5	1.21443	254.223	209.335	1.16283	0.767243		40438.4	1.20627	249.927	207.191	1.12664	0.77451
91	78509.1	1.19743	346.423	289.306	1.11773	0.805386		80073	1.19097	348.925	292.976	1.11524	0.81884
92	94080.2	1.0389	354.207	340.944	1.77895	0.661352		90342.3	1.03666	345.836	333.605	1.19894	0.87372
93	106068	1.18019	400.306	339.187	1.3531	0.764092		102393	1.18118	393.596	333.223	1.28386	0.822807
94	104049	1.16173	393.595	338.801	1.65182	0.788794		97057.9	1.26261	395.733	313.426	1.10766	0.774898
95	117248	1.24685	432.696	347.032	1.18135	0.777766		114561	1.25481	429.179	342.028	1.13364	0.772195
96	77870	1.06261	325.614	306.429	1.42155	0.86224		73885.2	1.10665	323.11	291.971	1.14065	0.809151
97	53506.3	1.17756	283.603	240.839	1.11468	0.824805		52160.2	1.19282	281.889	236.322	1.10956	0.814632
98	60512.3	1.21663	306.67	252.065	1.09334	0.792622		59263.1	1.18444	299.406	252.782	1.07113	0.8003
99	90884.6	1.18718	371.12	312.607	1.0959	0.80095		90976.6	1.17623	369.706	314.315	1.08507	0.813419
100	55094.4	1.08999	277.051	254.177	1.06903	0.83566		55757.7	1.0877	278.301	255.863	1.07225	0.852712

## Sheet: D. baroemoenensis_Lateral
	Repeatability Run 1							Repeatability Run 2
Specimen Number	Area (µm2)	Aspect_Ratio	Axis_Major (µm)	Axis_Minor (µm)	Roundness	Circularity		Area (µm2)	Aspect_Ratio	Axis_Major (µm)	Axis_Minor (µm)	Roundness	Circularity
1	38317.7	1.25343	248.865	198.547	1.39363	0.773928		39654	1.29741	257.066	198.137	1.13552	0.776166
2	77695.7	1.37503	371.193	269.953	1.23494	0.733461		74485.6	1.39457	367.357	263.419	1.27365	0.728722
3	24736.5	1.27033	200.342	157.709	1.11467	0.769685		22901.5	1.31209	195.828	149.249	1.08599	0.752766
4	77516.5	1.36349	368.3	270.115	1.37465	0.690719		79603.5	1.32255	367.562	277.92	1.31052	0.790355
5	38690.5	1.6239	284.43	175.153	1.24632	0.631919		36361.6	1.72879	286.494	165.719	1.3576	0.605203
6	145766	1.27622	487.566	382.039	1.24632	0.794848		142319	1.321	490.585	371.374	1.3622	0.757117
7	44825	1.36772	279.736	204.527	1.16377	0.718568		44021.3	1.3457	275.203	204.505	1.25119	0.722591
8	87413.1	1.29123	380.113	294.379	1.16858	0.778061		90087.4	1.33793	393.24	293.917	1.41053	0.768832
9	69019.2	1.18911	323.618	272.152	1.1201	0.796186		67789.4	1.20659	323.043	267.733	1.0901	0.803917
10	43232	1.57016	298.412	190.052	1.34472	0.665144		46166.2	1.44974	293.812	202.665	1.27043	0.71975
11	108475	1.36201	436.775	320.683	1.2838	0.7487		109855	1.31895	431.709	327.311	1.23706	0.77638
12	91717.4	1.32866	394.97	297.269	1.233	0.738585		87902.1	1.38829	395.727	285.046	1.25434	0.732013
13	60168.5	1.5017	341.526	227.427	1.25047	0.672648		56711.5	1.59341	342.89	215.192	1.31637	0.634172
14	30169	1.35607	230.412	169.911	1.43987	0.661668		26857.2	1.44866	226.443	156.312	1.44221	0.662742
15	51032.1	1.33703	295.532	221.037	1.23272	0.750682		52494.3	1.28281	293.312	228.649	1.17827	0.749798
16	53269	1.28802	297.267	230.794	1.21647	0.78371		49584.4	1.45105	305.369	210.447	1.44623	0.70397
17	49240.7	1.10372	263.33	238.583	1.06137	0.847708		47642.9	1.11977	260.919	233.012	1.07929	0.840235
18	44326.3	1.34367	278.27	207.097	1.30815	0.767592		41978	1.40482	275.903	196.397	1.24739	0.729696
19	60265.3	1.33468	322.894	241.926	1.29123	0.722817		57558.8	1.38575	323.177	233.214	1.54311	0.736833
20	59577.8	1.48512	338.656	228.032	1.29291	0.700034		59306.7	1.51308	341.372	225.614	1.37966	0.650498
21	69174.2	1.23819	331.569	267.784	1.24173	0.818586		69856.9	1.25791	335.994	267.105	1.38726	0.73111
22	79535.5	1.35108	371.504	274.969	1.35	0.749626		81239.8	1.32449	371.871	280.765	1.40874	0.740476
23	101677	1.41058	432.261	306.442	1.42658	0.73727		103120	1.39971	433.987	310.055	1.4204	0.717413
24	92187.1	1.26124	387.2	306.999	1.31435	0.764007		90395.6	1.24597	380.878	305.689	1.26187	0.768665
25	34279.6	1.35063	244.748	181.21	1.23029	0.732569		33398.4	1.32795	239.062	180.023	1.19277	0.74207
26	75294.2	1.46915	378.011	257.299	1.20451	0.679121		75817.1	1.43827	374.941	260.689	1.18529	0.700348
27	83951.2	1.56404	412.435	263.698	1.35353	0.650629		82658.5	1.53369	404.603	263.81	1.22794	0.688883
28	62303.7	1.36846	330.518	241.526	1.2596	0.733629		57815.4	1.45972	329.395	225.656	1.26114	0.70083
29	68801.4	1.44127	356.528	247.371	1.24747	0.704887		66099.7	1.4637	352.493	240.824	1.2279	0.696096
30	68583.5	1.48093	362.225	244.592	1.38489	0.635963		68210.7	1.44093	356.022	247.078	1.21487	0.7064
31	85345.6	1.40122	392.494	280.109	1.23279	0.726185		87906.9	1.2908	380.558	294.823	1.11451	0.762816
32	48170.6	1.35072	288.407	213.521	1.21791	0.694473		45991.8	1.326	279.76	210.98	1.12271	0.721668
33	54765.1	1.37076	311.802	227.466	1.29306	0.740687		52959.1	1.38415	308.539	222.909	1.24639	0.748187
34	34652.5	1.40598	251.36	178.779	1.29512	0.737845		35819.3	1.34383	249.284	185.502	1.30466	0.734499
35	118841	1.24112	434.925	350.429	1.28241	0.805702		116904	1.16956	418.12	357.503	1.20524	0.836391
36	53283.5	1.39199	311.114	223.503	1.3249	0.727392		54692.5	1.39264	314.027	225.49	1.20976	0.72175
37	84251.4	1.33521	380.176	284.73	1.31494	0.746312		79341.9	1.31455	366.42	278.742	1.17839	0.717677
38	52334.5	1.51379	322.765	213.217	1.40162	0.638639		53607.9	1.45903	319.444	218.942	1.31552	0.707542
39	78688.2	1.39406	377.75	270.972	1.4107	0.714881		80203.7	1.37381	377.598	274.855	1.24976	0.762914
40	81360.9	1.28826	366.337	284.367	1.2742	0.786539		86309.4	1.32115	382.063	289.191	1.39347	0.77366
41	56096.6	1.3134	308.743	235.072	1.30649	0.76146		55990.1	1.28455	304.486	237.037	1.24054	0.769437
42	97130.5	1.53378	442.278	288.358	1.54271	0.659539		92124.1	1.55705	432.927	278.042	1.34191	0.669289
43	65475.1	1.39871	342.755	245.052	1.20893	0.728811		64898.9	1.42877	345.465	241.791	1.25393	0.719324
44	37455.8	1.4879	267.986	180.111	1.2856	0.702756		35979.1	1.46105	260.181	178.078	1.17158	0.704179
45	94545	1.33016	403.851	303.609	1.48645	0.75284		91896.5	1.37506	406.954	295.953	1.52679	0.700174
46	64225.9	1.29353	326.668	252.541	1.30475	0.785342		63703	1.23577	319.027	258.161	1.36496	0.765936
47	61611.4	1.37137	331.196	241.508	1.56003	0.661075		59476.1	1.32296	318.653	240.865	1.27264	0.772994
48	89635.4	1.28282	386.284	301.12	1.29305	0.781363		89403	1.30745	390.29	298.511	1.44952	0.72589
49	90850.7	1.32822	393.577	296.319	1.30469	0.696258		91436.6	1.32813	395.258	297.605	1.41397	0.722147
50	72403.6	1.34435	353.05	262.617	1.15794	0.74917		75526.6	1.27119	350.122	275.428	1.14604	0.741224
51	83026.4	1.35635	381.398	281.194	1.38611	0.705393		74994	1.54052	388.174	251.976	1.43705	0.648511
52	74272.5	1.40084	365.125	260.647	1.21709	0.690331		71566	1.43195	362.637	253.247	1.19086	0.708665
53	77211.5	1.29236	360.943	279.29	1.29312	0.707042		84304.7	1.18337	357.667	302.244	1.16608	0.806254
54	108741	1.32358	431.177	325.764	1.35044	0.701285		108000	1.33241	431.153	323.59	1.32831	0.768109
55	118647	1.35937	455.487	335.071	1.1859	0.741762		117858	1.33272	449.136	337.006	1.13191	0.758709
56	83990	1.32208	378.355	286.182	1.20274	0.753852		84604.9	1.32061	379.663	287.489	1.1746	0.759601
57	75628.2	1.31423	357.76	272.221	1.20227	0.783142		77724.7	1.32108	363.717	275.318	1.17415	0.781454
58	95314.8	1.28906	397.322	308.226	1.19691	0.781068		94036.6	1.31456	399.091	303.593	1.20583	0.777496
59	92201.6	1.2485	384.166	307.702	1.21654	0.804851		90255.2	1.28562	385.904	300.169	1.18681	0.785519
60	70007	1.55612	376.298	241.818	1.26004	0.663564		69624.5	1.53622	372.672	242.59	1.21157	0.682943
61	91262.3	1.63516	442.358	270.529	1.33199	0.649097		92714.8	1.63332	445.4	272.695	1.31216	0.649104
62	73071.8	1.27568	344.981	270.428	1.10892	0.783042		72829.7	1.30684	348.658	266.794	1.10279	0.773809
63	63272.1	1.41161	338.271	239.635	1.16993	0.720703		62826.6	1.50681	348.681	231.403	1.15943	0.686398
64	70074.7	1.50523	368.339	244.706	1.22227	0.691677		58716	1.33288	317.649	238.318	1.21743	0.75712
65	58817.7	1.34623	319.718	237.492	1.28999	0.748933		56571.1	1.35438	315.84	233.199	1.31427	0.722445
66	57408.7	1.32554	313.39	236.425	1.27275	0.7365		69895.6	1.45332	361.764	248.922	1.27306	0.710528
67	67910.5	1.46665	359.433	245.07	1.25	0.714252		67416.6	1.463	357.53	244.381	1.25886	0.714565
68	49448.9	1.14461	269.628	235.563	1.09877	0.842115		48974.4	1.13434	266.559	234.99	1.08886	0.848388
69	107458	1.49875	455.752	304.089	1.21724	0.679144		103594	1.50907	450.183	298.319	1.20179	0.679263
70	69198.4	1.61955	384.055	237.137	1.3466	0.666042		67765.2	1.57592	375.359	238.185	1.33204	0.675926
71	51191.9	1.59676	326.63	204.557	1.33927	0.639504		51061.2	1.54436	318.919	206.506	1.22293	0.653841
72	72553.7	1.65093	394.282	238.824	1.30061	0.619579		73585	1.589	388.571	244.538	1.2351	0.661159
73	90458.5	1.21311	374.352	308.589	1.13223	0.806797		92269.4	1.12777	364.415	323.13	1.1143	0.854962
74	61524.2	1.33005	323.863	243.497	1.17456	0.720963		59945.8	1.35116	322.452	238.648	1.21798	0.73253
75	62463.5	1.25623	317.364	252.633	1.22972	0.774426		62110.1	1.24165	314.723	253.472	1.24675	0.775175
76	68811	1.31292	341.31	259.963	1.2275	0.772542		67731.3	1.32622	340.655	256.861	1.22406	0.770066
77	59945.8	1.45581	336.001	230.8	1.23094	0.711232		61538.7	1.37265	329.751	240.229	1.19461	0.744592
78	57331.2	1.13056	288.253	254.965	1.14597	0.823378		57384.5	1.15063	290.746	252.684	1.13446	0.821726
79	72737.7	1.65021	394.699	239.181	1.28926	0.636894		41217.9	1.41636	274.834	194.042	1.22947	0.678682
80	87839.2	1.22197	370.921	303.545	1.1481	0.8126		72640.9	1.44451	369.231	255.61	1.30643	0.723201
81	90899.1	1.21284	375.219	309.373	1.09754	0.810859		119504	1.12529	414.608	368.446	1.15328	0.876412
82	68728.7	1.3104	340.766	260.047	1.21296	0.774802		52755.8	1.40564	308.589	219.537	1.16305	0.720229
83	88686.5	1.13932	359.318	315.38	1.10928	0.837187		59224.4	1.22989	305.797	248.638	1.17427	0.781234
84	71459.5	1.09313	316.034	289.109	1.09896	0.86033		38830.9	1.46733	271.636	185.123	1.21121	0.706239
85	92317.8	1.44684	417.709	288.705	1.60153	0.603472		88739.7	1.4162	406.667	287.155	1.38097	0.699187
86	71788.7	1.36936	355.228	259.412	1.21952	0.713903		70912.4	1.39293	356.59	256	1.17508	0.741089
87	107681	1.33665	431.198	322.597	1.22606	0.760576		108233	1.33299	431.701	323.859	1.22453	0.766719
88	88526.7	1.57421	425.867	270.527	1.52838	0.576891		88502.5	1.58073	427.175	270.239	1.32217	0.665257
89	92458.2	1.42159	412.147	289.921	1.31898	0.718054		90889.5	1.39501	405.119	290.406	1.25418	0.73622
90	72021.1	1.49016	373.005	250.312	1.23631	0.702529		74306.4	1.48582	377.718	254.215	1.22395	0.7046
91	152825	1.26236	498.421	394.834	1.26351	0.795951		152094	1.27616	498.275	390.447	1.16918	0.799423
92	87287.2	1.25582	374.94	298.561	1.26932	0.787022		84725.9	1.28983	374.223	290.133	1.20692	0.755146
93	93625.1	1.31495	398.343	302.933	1.41192	0.709609		89901.7	1.33653	393.735	294.594	1.30076	0.777031
94	62415.1	1.41157	338.482	239.79	1.24506	0.723197		63572.3	1.43587	343.285	239.077	1.21015	0.733033
95	62531.3	1.44457	342.425	237.043	1.36606	0.662181		65039.3	1.47452	352.857	239.303	1.29534	0.684726
96	35470.7	1.36332	248.686	182.412	1.12455	0.735731		35703.1	1.40783	253.763	180.25	1.21973	0.718105
97	47546.1	1.36315	287.972	211.254	1.16563	0.750115		47153.9	1.40957	292.133	207.249	1.21093	0.729225
98	42530	1.57868	293.609	185.984	1.29305	0.612924		40811.2	1.62818	292.704	179.774	1.24786	0.615038
99	50146.1	1.68494	330.41	196.096	1.23401	0.606734		49390.8	1.73065	333.772	192.859	1.2734	0.5946
100	55055.6	1.5149	328.081	216.569	1.22652	0.692705		54435.9	1.43186	316.585	221.101	1.21266	0.718245

## Sheet: Repeatability Metadata
Data Description
Specimen Number: Specimen which was imaged removed, remounted, and reimaged to test for repeaability
Area		Dentoglobigerina single specimen area (µm2)
Aspect_Ratio		Dentoglobigerina single specimen Aspect Ratio
Axis_Major		Dentoglobigerina single specimen view largest diameter (µm)
Axis_Minor		Dentoglobigerina single specimen view smallest diameter (µm)
Range		Dentoglobigerina single specimen view diameter size range (µm)
Roundness		Dentoglobigerina single specimen roundness (perimeter2 (µm)/4π.test area)
Circularity		Dentoglobigerina single specimen circularity (4.test area)/(π.MaxFeret2)
